# Supplementary material for: KANK2 Links αVβ5 Focal Adhesions to Microtubules and Regulates Sensitivity to Microtubule Poisons and Cell Migration
Source: Front Cell Dev Biol. 2020 Mar 3;8:125. doi: 10.3389/fcell.2020.00125 (PMC7063070; doi:10.3389/fcell.2020.00125)
Supplement: Supplementary file 2 [file Table_2.xlsx]

## Sheet: Table 2.1 - List of proteins
Supplement table 2.1 - List of integrin αV adhesion complexes isolated in MDA-MB-435S cells and its αV-knockdown clones using the mass spectrometry
							Adhesome				Spectral count									QSPEC output (2αV vs MDA-MB-435S)								QSPEC output (3αV vs MDA-MB-435S)
#	Identified Proteins (153)	Gene name	HGNC*	Accession	UniProtKB	Mol. Weight	Meta-adhesome** Dataset occurence of 7	Literature curated ***	Consensus ****	CMSC *****	2αV		3αV			MDA-MB-435S				Log Fold Change	Z statistic	fdr	FDR up	FDR down	neg.log(FDR)	Significantly changed		Log Fold Change	Z statistic	fdr	FDR up	FDR down	neg.log(FDR)	Significantly changed
1	Tenascin C (Hexabrachion)	TNC	5318	TENA_HUMAN	P24821	241 kDa	2				72	66	43	79	94	110	92	100		-0.295	-26.788	0.000715	0.7414	6.3e-05	3.14569			-0.071	-0.7939	0.988733	0.58072	0.778293	0.00492097
2	Plectin	PLEC	9069	PLEC_HUMAN	Q15149	532 kDa	4	YES			49	10	54	50	24	139	92	81		-1.02	-68.267	1e-07	0.697532	1e-07	7	YES		-0.616	-57.954	1e-07	0.645123	1e-07	7	YES
3	Talin-1	TLN1	11845	TLN1_HUMAN	Q9Y490	270 kDa	6	YES	YES		50	30	26	43	38	80	86	90		-0.752	-58.12	1e-07	0.702117	1e-07	7	YES		-0.61	-53.948	3e-06	0.651444	1e-06	5.52288	YES
4	Myosin, heavy polypeptide 9, non-muscle	MYH9	7579	A0A024R1N1_HUMAN	P35579	227 kDa	3	YES			48	37	37	39	33	78	43	45		0.009	0.0581	0.99702	0.75404	0.649901	0.00129613			-0.157	-12.744	0.989217	0.64014	0.652825	0.00470843
5	Thrombospondin-1	THBS1	11785	TSP1_HUMAN	P07996	129 kDa	3				46	44	29	45	47	44	33	40		0.239	15.136	0.237964	0.089652	0.740989	0.623489			0.295	20.877	0.033417	0.015207	0.685596	1.47603
6	Filamin-A	FLNA	3754	FLNA_HUMAN	P21333	281 kDa	4	YES			47	14	30	25	10	91	68	39		-0.527	-32.54	1.5e-05	0.727803	1e-06	4.82391	YES		-0.848	-58.73	1e-07	0.643958	0.0000001	7	YES
7	EMILIN-1	EMILIN1	19880	EMIL1_HUMAN	Q9Y6C2	107 kDa	2				29	35	26	30	33	47	35	38		-0.101	-0.6484	0.855079	0.838599	0.330314	0.0679938			-0.04	-0.2863	0.977148	0.468583	0.847105	0.0100397
8	Protein CYR61	CYR61; CCN1	2654	CYR61_HUMAN	O00622	42 kDa	4				30	28	21	35	29	35	25	29		0.1	0.504	0.994505	0.589459	0.736718	0.00239303			0.218	12.882	0.208271	0.0734	0.762474	0.681371
9	Serpin peptidase inhibitor, clade E (Nexin, plasminogen activator inhibitor type 1), member 2	SERPINE1	8583	A0A024R498_HUMAN	P05121	44 kDa	5				40	36	18	32	41	22	26	34		0.262	15.542	0.213123	0.080115	0.73857	0.67137			0.377	25.299	0.012506	0.006186	0.660524	1.90288
10	Keratin 1	KRT1	6412	K2C1_HUMAN	P04264	66 kDa	1				44	33	8	33	31	20	29	32		0.278	16.406	0.167315	0.062464	0.733547	0.776465			0.142	0.8419	0.42111	0.15071	0.813975	0.375604
11	Sushi repeat-containing protein SRPX	SRPX	11309	SRPX_HUMAN	P78539	52 kDa					26	32	19	21	27	28	19	31		0.188	0.9489	0.777797	0.326774	0.763528	0.109134			0.131	0.7659	0.467739	0.167846	0.822121	0.329996
12	Epididymis luminal protein 113 (Vimentin)	VIM	12692	VIME_HUMAN	P08670	54 kDa	1	YES			11	6	37	9	8	70	17	8		-0.338	-10.583	0.465573	0.818726	0.144888	0.332012			-0.307	-17.128	0.999463	0.668664	0.458418	0.000233279
13	Actin, cytoplasmic 1	ACTB	132	ACTB_HUMAN	P60709	42 kDa	1	YES			20	14	16	17	20	36	23	19		-0.17	-0.7232	0.788653	0.838172	0.291295	0.103114			-0.119	-0.6249	0.99918	0.549454	0.807108	0.000356268
14	Talin-2	TLN2	15447	TLN2_HUMAN	Q9Y4G6	272 kDa	4				22	10	6	20	13	43	37	42		-0.879	-41.648	1e-07	0.71374	1e-07	7	YES		-0.883	-45.973	0.000263	0.66286	3.9e-05	3.58004	YES
15	Neuroblast differentiation-associated protein AHNAK	AHNAK	347	AHNK_HUMAN	Q09666	629 kDa	2				5	0	20	4	7	48	13	7		-1.23	-24.244	0.004141	0.749203	0.000332	2.38289			-0.519	-23.711	0.756479	0.683113	0.151498	0.121203	YES
16	Keratin, type I cytoskeletal 9	KRT9	6447	K1C9_HUMAN	P35527	62 kDa					29	18	7	24	21	6	23	24		0.061	0.3018	0.996191	0.67977	0.706206	0.00165739			0.26	13.894	0.172868	0.061055	0.75123	0.762285
17	Filamin-B	FLNB	3755	FLNB_HUMAN	O75369	278 kDa	4				12	1	11	8	1	57	33	18		-1.37	-41.499	1e-07	0.714036	1e-07	7	YES		-1.43	-56.41	1e-06	0.647597	1e-06	6	YES
18	Semaphorin-3C	SEMA3C	10725	SEM3C_HUMAN	Q99985	85 kDa	2				13	24	4	15	19	15	14	18		0.173	0.716	0.94368	0.468721	0.756039	0.0251752			0.046	0.2123	0.801959	0.321435	0.859884	0.0958478
19	Vinculin	VCL	12665	VINC_HUMAN	P18206	117 kDa	7	YES	YES		16	4	3	11	7	21	35	25		-1.07	-42.45	1e-07	0.712176	1e-07	7	YES		-1.11	-46.007	0.000258	0.662802	3.9e-05	3.58838	YES
20	Keratin, type II cytoskeletal 2 epidermal	KRT2	6439	K22E_HUMAN	P35908	65 kDa	1				23	26	11	21	21	13	20	21		0.234	10.997	0.61942	0.243937	0.761646	0.208015			0.26	13.973	0.170283	0.060167	0.75037	0.768829
21	Vitronectin	VTN	12724	D9ZGG2_HUMAN	P04004	54 kDa					25	20	5	22	11	9	11	14		0.649	24.598	0.006654	0.003661	0.702514	2.17692	YES		0.385	16.039	0.110433	0.040426	0.728722	0.956901
22	Transforming growth factor-beta-induced protein ig-h3	TGFBI	11771	BGH3_HUMAN	Q15582	75 kDa	4				14	14	9	8	14	19	19	21		-0.328	-12.723	0.311521	0.799972	0.081496	0.506513			-0.392	-16.416	0.999596	0.665307	0.494262	0.00017549
23	Latent-transforming growth factor beta-binding protein 1	LTBP1	6714	LTBP1_HUMAN	Q14766	187 kDa	2				16	12	10	9	15	26	11	15		0.113	0.4382	0.997648	0.621907	0.728156	0.00102266			-0.177	-0.7911	0.988857	0.580252	0.778819	0.00486651
24	Serine protease 23	PRSS23	14370	PRS23_HUMAN	O95084	43 kDa	5				13	16	12	12	17	13	10	10		0.435	14.61	0.273628	0.10333	0.744137	0.562839			0.5	22.083	0.02492	0.011934	0.677133	1.60345	YES
25	Tubulin beta chain	TUBB	20778	Q5SU16_HUMAN	P07437	50 kDa					14	7	13	12	10	20	14	11		-0.154	-0.5186	0.944504	0.834914	0.40027	0.0247962			-0.006	-0.025	0.90291	0.393606	0.860438	0.0443555
26	Keratin, type I cytoskeletal 10	KRT10	6413	K1C10_HUMAN	P13645	59 kDa	1				22	13	6	16	15	8	10	12		0.488	18.236	0.096355	0.035378	0.72394	1.01613			0.454	18.642	0.058796	0.023926	0.703979	1.23065	YES
27	ITGAV protein	ITGAV	6150	A5YM53_HUMAN	P06756	116 kDa	7	YES	YES		9	7	1	1	0	23	19	20		-0.854	-27.651	0.000397	0.738822	3.5e-05	3.40121	YES		-2.93	-41.183	0.003503	0.670545	0.000345	2.45556	YES
28	Serum albumin	ALB	399	ALBU_HUMAN	P02768	69 kDa					11	12	4	10	14	6	15	15		-0.218	-0.7647	0.74855	0.837178	0.270399	0.125779			-0.002	-0.0066	0.896007	0.388079	0.860798	0.0476886
29	Actinin alpha 4	ACTN4	166	ACTN4_HUMAN	O43707	105 kDa	7		YES		6	1	13	7	1	40	17	7		-1.23	-27.648	0.000397	0.738831	3.5e-05	3.40121	YES		-0.858	-35.36	0.050421	0.677668	0.003866	1.29739	YES
30	Semaphorin-3D	SEMA3D	10726	SEM3D_HUMAN	O95025	90 kDa	2				9	15	11	10	13	17	7	13		0.208	0.6713	0.961737	0.495718	0.752988	0.0169437			0.182	0.8067	0.442389	0.158502	0.817804	0.354196
31	Elongation factor 1-alpha 1	EEF1A1	3189	EF1A1_HUMAN	P68104	50 kDa	2				10	13	12	9	10	11	9	11		0.186	0.575	0.985795	0.551415	0.74457	0.00621339			0.27	11.01	0.284961	0.101109	0.784101	0.545215
32	Heat shock cognate 71 kDa protein	HSPA8	5241	HSP7C_HUMAN	P11142	71 kDa	2				11	7	10	9	6	16	16	9		-0.302	-0.9781	0.537416	0.825241	0.174848	0.269689			-0.247	-0.9869	0.979251	0.609179	0.737277	0.00910598
33	Metalloproteinase inhibitor 3	TIMP3	11822	TIMP3_HUMAN	P35625	24 kDa	4				12	11	14	9	10	16	12	11		0.05	0.1693	0.993736	0.724249	0.678692	0.00272898			0.104	0.4358	0.679647	0.254715	0.850074	0.167717
34	Annexin	ANXA2	537	ANXA2_HUMAN	P07355	39 kDa	1				6	12	12	11	17	8	11	8		-0.022	-0.0634	1	0.780301	0.61134	0			0.66	25.845	0.011308	0.00549	0.658568	1.94661	YES
35	Growth/differentiation factor 15	GDF15	30142	GDF15_HUMAN	Q99988	34 kDa	1				6	7	4	7	8	11	10	6		-0.207	-0.5383	0.933365	0.835844	0.389598	0.0299485			-0.117	-0.3625	0.98954	0.488704	0.840269	0.00456665
36	Integrin beta-5	ITGB5	6160	ITB5_HUMAN	P18084	88 kDa	3	YES			4	4	1	1	1	22	18	20		-1.58	-40.417	1e-07	0.716184	0	7	YES		-2.89	-46.221	0.000232	0.662439	3.5e-05	3.63451	YES
37	Gelsolin	GSN	4620	GELS_HUMAN	P06396	79 kDa	3				4	8	6	8	7	7	5	4		0.333	0.7184	0.942648	0.467258	0.756188	0.0256504			0.543	16.204	0.106352	0.039124	0.727066	0.973254
38	Glyceraldehyde-3-phosphate dehydrogenase	GAPDH	4141	G3P_HUMAN	P04406	36 kDa					7	5	10	6	5	17	10	8		-0.384	-0.9958	0.521031	0.823863	0.167934	0.283136			-0.263	-0.9442	0.980624	0.603493	0.74723	0.00849748
39	Tubulin alpha chain	TUBA1B	18809	B3KPS3_HUMAN	P68363	46 kDa	1	YES			11	8	5	8	4	12	8	9		0.137	0.4018	0.998202	0.638601	0.722876	0.000781564			-0.29	-0.9141	0.981381	0.599281	0.753922	0.00816235
40	Fibronectin 1	FN1	3778	FINC_HUMAN	P02751	259 kDa	6		YES		6	5	7	12	5	1	5	13		-0.478	-11.712	0.377179	0.80883	0.108511	0.423452			0.486	15.839	0.115512	0.042056	0.730743	0.937373
41	Pyruvate kinase PKM	PKM	9021	KPYM_HUMAN	P14618	58 kDa	2				7	9	6	5	13	11	10	8		-0.081	-0.2327	1	0.807724	0.544386	0			0.063	0.2242	0.796129	0.317808	0.859574	0.0990166
42	Tensin-3	TNS3	21616	TENS3_HUMAN	Q68CZ2	96 kDa	5		YES		5	2	5	7	6	15	8	9		-0.909	-19.977	0.051537	0.76136	0.00398	1.28788			-0.326	-11.087	0.979677	0.62374	0.705526	0.00891709	YES
43	Secreted frizzled-related protein 1	SFRP1	10776	SFRP1_HUMAN	Q8N474	35 kDa					9	8	10	4	8	9	7	5		0.372	0.9714	0.755734	0.313706	0.763548	0.121631			0.291	0.9451	0.362327	0.129335	0.802318	0.440899
44	Complement C3	C3	1318	CO3_HUMAN	P01024	187 kDa	1				8	7	5	6	4	8	6	7		0.154	0.4134	0.997934	0.633372	0.724601	0.000898181			-0.096	-0.2938	0.978596	0.470606	0.846492	0.00939656
45	Elongation factor 2	EEF2	3214	EF2_HUMAN	P13639	95 kDa	3				3	4	8	3	6	10	7	6		-0.6	-12.888	0.301909	0.798574	0.07758	0.520124			-0.032	-0.1019	0.929352	0.416429	0.858122	0.0318198
46	Alpha-2-macroglobulin	A2M	7	A2MG_HUMAN	P01023	163 kDa					7	8	2	10	9	5	9	9		-0.171	-0.4632	0.970806	0.831595	0.430102	0.0128675			0.185	0.5937	0.579368	0.210851	0.838461	0.237045
47	Semaphorin-3E	SEMA3E	10727	SEM3E_HUMAN	O15041	89 kDa	2				6	9	3	5	6	10	6	7		0.168	0.4525	0.997402	0.615102	0.730127	0.00112977			-0.244	-0.7164	0.993658	0.567156	0.792232	0.00276307
48	Moesin	MSN	7373	MOES_HUMAN	P26038	68 kDa	3	YES			6	6	5	5	8	8	2	1		1.52	23.189	0.013291	0.006053	0.705988	1.87644	YES		0.759	20.087	0.040751	0.017839	0.691727	1.38986	YES
49	Latent-transforming growth factor beta-binding protein 4	LTBP4	6717	LTBP4_HUMAN	Q8N2S1	169 kDa					5	5	7	4	3	16	3	2		0.746	12.622	0.445547	0.170089	0.755272	0.351106			-0.162	-0.4804	0.999469	0.517755	0.827148	0.000230672
50	Liprin-beta-1	PPFIBP1	9249	LIPB1_HUMAN	Q86W92	114 kDa	3			YES	4	2	5	5	5	10	8	9		-1.04	-21.207	0.0281	0.757891	0.002029	1.55129			-0.355	-10.75	0.979231	0.619946	0.714847	0.00911485	YES
51	Hemicentin-1	HMCN1	19194	HMCN1_HUMAN	Q96RW7	613 kDa	1				7	3	0	10	17	0	2	4		0.561	10.939	0.625752	0.246885	0.7618	0.203598			1.68	37.365	0.000194	0.000158	0.643356	3.7122	YES
52	Dickkopf-related protein 1	DKK1	2891	DKK1_HUMAN	O94907	29 kDa					7	8	9	4	7	9	9	6		0.022	0.0597	0.99703	0.753654	0.650359	0.00129177			0.069	0.2326	0.79196	0.31525	0.859341	0.101297
53	Annexin A1	ANXA1	533	ANXA1_HUMAN	P04083	39 kDa	5		YES		6	9	5	7	12	8	6	7		0.169	0.4428	0.997603	0.619734	0.728797	0.00104225			0.396	13.635	0.181544	0.064043	0.754071	0.741018
54	Complement C4-A	C4A	1323	CO4A_HUMAN	P0C0L4	193 kDa					10	4	2	8	7	6	8	8		-0.092	-0.2444	1	0.809289	0.53918	0			0.01	0.0288	0.882589	0.377395	0.8613	0.0542415
55	Microtubule-actin cross-linking factor 1, isoforms 1/2/3/5	MACF1	13664	H3BQK9_HUMAN	Q9UPN3	861 kDa	2	YES		YES	2	1	3	3	3	14	3	5		-1.06	-15.7	0.17632	0.778423	0.029259	0.753698			-0.663	-17.059	0.999471	0.668357	0.461937	0.000229803
56	Transforming growth factor beta-2	TGFB2	11768	TGFB2_HUMAN	P61812	48 kDa	2				8	6	0	5	5	6	7	8		-0.007	-0.0176	1	0.771081	0.626789	0			-0.378	-0.9902	0.979257	0.609606	0.736485	0.00910332
57	Mutant hemoglobin alpha 2 globin chain	HBA2	4824	HBA_HUMAN	P69905	15 kDa					6	8	4	5	7	7	6	7		0.109	0.2906	0.995943	0.68395	0.704137	0.00176552			0.015	0.044	0.876478	0.372785	0.861433	0.057259
58	Peptidyl-prolyl cis-trans isomerase A	PPIA	9253	PPIA_HUMAN	P62937	18 kDa	4				5	4	5	3	5	6	4	5		0.032	0.0676	0.996978	0.75173	0.652597	0.00131443			0.133	0.3669	0.720199	0.274863	0.853971	0.142547
59	Keratin, type II cytoskeletal 6B	KRT6B	6444	K2C6B_HUMAN	P04259	60 kDa					18	8	0	14	11	6	12	13		0.061	0.2229	0.994854	0.707549	0.690646	0.00224065			0.065	0.2556	0.780355	0.308261	0.858638	0.107708
60	Heterogeneous nuclear ribonucleoprotein U	HNRNPU	5048	HNRPU_HUMAN	Q00839	91 kDa	2				5	9	1	6	6	0	2	5		0.758	15.184	0.234907	0.088473	0.740702	0.629104			0.738	15.613	0.121421	0.043961	0.733046	0.915706
61	Histone H1.5	HIST1H1B; H1-5	4719	H15_HUMAN	P16401	23 kDa	2				2	3	13	1	2	18	2	2		0.209	0.3011	0.996138	0.680034	0.706078	0.00168049			-0.062	-0.1927	0.955766	0.442645	0.853672	0.0196484
62	Slit homolog 2 protein	SLIT2	11086	SLIT2_HUMAN	O94813	170 kDa	4				4	2	1	8	8	2	2	8		-0.511	-0.9484	0.565712	0.827446	0.186794	0.247405			0.617	15.87	0.114719	0.041801	0.730429	0.940365
63	HCG1991735	IQGAP1	6110	IQGA1_HUMAN	P46940	189 kDa	5		YES		0	3	5	2	4	21	5	0		-0.482	-0.6796	0.82814	0.838639	0.313851	0.0818962			-0.68	-17.82	0.999363	0.67154	0.422706	0.000276734
64	Coagulation factor V	F5	3542	FA5_HUMAN	P12259	252 kDa					5	6	7	7	6	3	4	7		0.043	0.0998	0.995083	0.743568	0.661381	0.00214069			0.647	17.925	0.070388	0.027681	0.710486	1.1525	YES
65	Tissue-type plasminogen activator	PLAT	9051	TPA_HUMAN	P00750	63 kDa	3				6	5	1	4	8	2	3	6		0.254	0.5793	0.985046	0.54902	0.745	0.00654349			0.417	10.851	0.292215	0.103771	0.785967	0.534297
66	Alpha-actinin-1	ACTN1	163	ACTN1_HUMAN	P12814	103 kDa	6	YES	YES		5	0	9	5	2	35	15	7		-1.33	-26.859	0.000681	0.741184	6e-05	3.16685	YES		-1.03	-34.77	0.064922	0.6783	0.004844	1.18761	YES
67	Semaphorin-3A	SEMA3A	10723	SEM3A_HUMAN	Q14563	89 kDa	3				5	7	7	5	7	7	5	7		0.038	0.0863	0.996206	0.74705	0.657767	0.00165085			0.257	0.8056	0.443066	0.158749	0.817922	0.353532
68	Connective tissue growth factor	CTGF, CCN2	2500	CTGF_HUMAN	P29279	38 kDa	4				7	6	2	4	9	8	3	5		0.577	12.751	0.432663	0.164978	0.754626	0.36385			0.196	0.5479	0.609156	0.223188	0.842194	0.215271
69	cDNA FLJ54622, highly similar to Prothrombin (EC 3.4.21.5)	F2	3535	THRB_HUMAN	P00734	53 kDa					7	8	3	7	9	3	4	7		0.333	0.7886	0.905569	0.424096	0.759859	0.0430785			0.597	17.101	0.086139	0.032701	0.718265	1.0648
70	Heat shock protein 90kDa alpha (Cytosolic), class B member 1	HSP90AB1	5258	HS90B_HUMAN	P08238	83 kDa					6	3	5	3	3	4	5	4		0.047	0.0996	0.995103	0.743621	0.661328	0.00213196			0.077	0.1924	0.811503	0.327506	0.860343	0.0907099
71	Alpha-enolase	ENO1	3350	ENOA_HUMAN	P06733	47 kDa	3				3	4	0	4	5	2	3	4		0.009	0.0166	0.999235	0.763673	0.637622	0.000332362			0.358	0.7135	0.501179	0.180333	0.827439	0.300007
72	Ribosomal protein S27a	RPS27A	10417	RS27A_HUMAN	P62979	18 kDa					4	3	4	2	5	9	4	4		-0.086	-0.1683	1	0.798407	0.571701	0			-0.166	-0.4481	0.997813	0.510066	0.831036	0.000950842
73	Keratin, type I cytoskeletal 16	KRT16	6423	K1C16_HUMAN	P08779	51 kDa					6	6	1	8	8	4	5	8		-0.071	-0.181	1	0.800351	0.566491	0			0.242	0.7212	0.496217	0.178463	0.826675	0.304328
74	Collagen triple helix repeat-containing protein 1	CTHRC1	18831	CTHR1_HUMAN	Q96CG8	26 kDa	1				6	5	3	3	5	3	3	4		0.517	10.148	0.711295	0.289118	0.763278	0.14795			0.329	0.7463	0.480144	0.172454	0.824141	0.318628
75	Complement C1q tumor necrosis factor-related protein 3	C1QTNF3	14326	C1QT3_HUMAN	Q9BXJ4	27 kDa					7	1	6	3	5	4	5	4		-0.101	-0.1952	1	0.802459	0.560556	0			0.357	0.888	0.394088	0.140896	0.808837	0.404407
76	KN motif and ankyrin repeat domains 1	KANK1	19309	KANK1_HUMAN	Q14678	130 kDa	1			YES	5	1	2	5	3	7	3	5		-0.293	-0.5267	0.940277	0.835311	0.395883	0.0267442			-0.182	-0.4672	0.998828	0.514636	0.828762	0.000509292
77	Clathrin heavy chain	CLTC	2092	CLH1_HUMAN	Q00610	192 kDa	2				0	0	8	0	1	12	5	1		-1.23	-13.58	0.264885	0.792909	0.0625	0.576943			-0.379	-0.9916	0.979257	0.609786	0.736148	0.00910332
78	Histone H2B type 1-M	HIST1H2BM; H2BC14	4750	H2B1M_HUMAN	Q99879	14 kDa					2	2	3	4	2	7	3	4		-0.597	-0.9192	0.594154	0.82948	0.198995	0.226101			-0.215	-0.4905	0.999807	0.520117	0.825886	8.38269e-05
79	Hyaluronan-binding protein 2	HABP2	4798	HABP2_HUMAN	Q14520	63 kDa					4	4	3	4	3	2	1	1		1.57	19.82	0.05594	0.020654	0.717022	1.25228	YES		1.25	20.794	0.034118	0.015463	0.686219	1.46702	YES
80	Microtubule-associated protein	MAP4	6862	MAP4_HUMAN	P27816	245 kDa	3				4	5	1	3	5	1	2	7		0.018	0.0381	0.99715	0.758755	0.644089	0.00123951			0.125	0.2591	0.778568	0.3072	0.858523	0.108703
81	Histone 1, H1e	HIST1H1E; H1-4	4718	H14_HUMAN	P10412	22 kDa	1				2	2	15	4	3	20	0	3		0.064	0.0862	0.996213	0.747075	0.65774	0.0016478			0.198	0.692	0.515102	0.185616	0.829541	0.288107
82	Ras-related C3 botulinum toxin substrate 1 (Rho family, small GTP binding protein Rac1)	RAC1	9801	RAC1_HUMAN	P63000	23 kDa	1	YES			5	6	5	3	2	4	4	2		0.681	13.357	0.375266	0.142472	0.751411	0.425661			0.27	0.5802	0.588208	0.214452	0.839591	0.230469
83	Periostin	POSTN	16953	POSTN_HUMAN	Q15063	90 kDa	4				6	2	4	5	2	2	2	1		1.03	15.064	0.242611	0.091448	0.741421	0.61509			1.06	19.452	0.047874	0.020292	0.696958	1.3199	YES
84	Histone H4	HIST1H4H; H4C1	4781	H4_HUMAN	P62805	11 kDa					5	3	3	0	4	4	4	3		0.139	0.2682	0.996211	0.692098	0.699865	0.00164867			-0.081	-0.17	0.949752	0.436179	0.854964	0.0223898
85	Spectrin beta chain	SPTBN1	11275	SPTB2_HUMAN	Q01082	275 kDa	3				1	0	2	0	1	17	3	1		-0.842	-0.8803	0.6328	0.831937	0.215913	0.198734			-1.53	-24.944	0.676247	0.683293	0.113556	0.169895
86	Spectrin, alpha, non-erythrocytic 1 (Alpha-fodrin)	SPTAN1	11273	SPTN1_HUMAN	Q13813	282 kDa	3				1	0	6	0	0	22	0	0		-0.023	-0.0207	1	0.771725	0.625776	0			-0.895	-20.001	0.972898	0.678406	0.309758	0.0119327
87	Plasminogen	PLG	9071	PLMN_HUMAN	P00747	91 kDa					4	4	2	6	6	3	1	3		0.744	11.366	0.578852	0.225638	0.760534	0.237432			0.968	20.603	0.035783	0.016071	0.687672	1.44632	YES
88	A disintegrin and metalloproteinase with thrombospondin motifs 1	ADAMTS1	217	ATS1_HUMAN	Q9UHI8	105 kDa	4				2	3	1	0	1	8	4	5		-0.63	-10606	0.463621	0.81853	0.14408	0.333837			-1.6	-24.173	0.725143	0.683234	0.13639	0.139576
89	Matrilin 2	MATN2	6908	MATN2_HUMAN	O00339	103 kDa	3				2	0	0	9	9	0	2	0		-0.026	-0.0302	1	0.773696	0.622658	0			1.89	34.784	0.000714	0.000337	0.645552	3.1463	YES
90	Cytoplasmic dynein 1 heavy chain 1	DYNC1H1	2961	DYHC1_HUMAN	Q14204	532 kDa	1				1	2	2	4	3	3	2	1		0.007	0.0088	0.999695	0.76541	0.635208	0.00013248			0.666	12.593	0.219119	0.077259	0.765752	0.65932
91	Eukaryotic initiation factor 4A-I	EIF4A1	3282	IF4A1_HUMAN	P60842	46 kDa	2				2	3	2	3	2	7	4	3		-0.347	-0.5774	0.908547	0.837294	0.368422	0.0416526			-0.48	-0.9994	0.979222	0.610786	0.734256	0.00911884
92	Galectin-1	LGALS1	6561	LEG1_HUMAN	P09382	15 kDa	2				3	1	5	4	2	7	4	4		-0.71	-11.081	0.424584	0.814417	0.12802	0.372036			-0.02	-0.0503	0.912008	0.401168	0.859818	0.0400014
93	Pleckstrin homology-like domain, family B, member 1	PHLDB1	23697	PHLB1_HUMAN	Q86UU1	145 kDa	3				4	0	3	2	1	4	3	5		-0.506	-0.8647	0.648484	0.832836	0.222909	0.188101			-0.522	-0.9807	0.979213	0.608373	0.738756	0.00912283
94	Probable ATP-dependent RNA helicase DDX5	DDX5	2746	DDX5_HUMAN	P17844	69 kDa	4				4	6	0	0	3	1	1	1		1.81	21.928	0.023803	0.009629	0.709626	1.62337	YES		0.827	10.561	0.305883	0.108744	0.78937	0.514445
95	Collagen alpha-1(VIII) chain	COL8A1	2215	CO8A1_HUMAN	P27658	73 kDa	1				1	5	2	2	0	1	5	4		-0.436	-0.8542	0.659082	0.833411	0.227689	0.181061			-0.479	-0.9283	0.981139	0.601289	0.750801	0.00826946
96	Keratin, type II cytoskeletal 5	KRT5	6442	K2C5_HUMAN	P13647	62 kDa	1				14	7	3	13	5	0	10	9		0.128	0.4004	0.998219	0.639226	0.722665	0.000774168			0.309	0.9556	0.356674	0.127281	0.801106	0.447729
97	Midkine	MDK	6972	MK_HUMAN	P21741	17 kDa	1				1	2	9	1	4	5	1	1		0.608	0.6066	0.979842	0.533592	0.747612	0.00884395			1.03	21.082	0.031749	0.014594	0.684078	1.49827	YES
98	Nestin	NES	7756	NEST_HUMAN	P48681	177 kDa	3				0	0	6	0	0	17	0	0		0.108	0.0951	0.995528	0.74479	0.660134	0.00194652			-0.632	-14.399	0.999943	0.653254	0.587846	2.47555e-05
99	Heat shock 70 kDa protein 1B	HSPA1B	5233	HS71B_HUMAN	P0DMV9	70 kDa					2	3	3	3	2	9	3	1		0.225	0.3362	0.997564	0.666384	0.712316	0.00105923			-0.268	-0.6014	0.999905	0.544604	0.810657	4.12599e-05
100	Nucleolin	NCL	7667	NUCL_HUMAN	P19338	77 kDa	1				3	1	2	3	6	2	1	2		0.328	0.4113	0.998	0.634325	0.724292	0.000869459			1.05	18.692	0.058059	0.023684	0.703535	1.23613	YES
101	Leucine zipper protein 1	LUZP1	14985	LUZP1_HUMAN	Q86V48	120 kDa	3				0	1	0	0	0	11	3	2		-1.02	-11.378	0.401713	0.811793	0.118574	0.396084			-1.54	-22.718	0.824923	0.682571	0.187587	0.0835866
102	ELKS/Rab6-interacting/CAST family member 1	ERC1	17072	RB6I2_HUMAN	Q8IUD2	125 kDa	3			YES	2	0	6	0	1	6	3	1		-0.326	-0.3938	0.992778	0.826005	0.466681	0.00314786			0.028	0.0558	0.871642	0.369201	0.861502	0.0596619
103	Complement decay-accelerating factor	CD55	2665	DAF_HUMAN	P08174	49 kDa					0	1	3	4	4	1	1	1		0.049	0.0441	0.996654	0.757355	0.645847	0.00145559			1.61	23.845	0.016745	0.008371	0.666932	1.77611	YES
104	KN motif and ankyrin repeat domain-containing protein 2	KANK2	29300	KANK2_HUMAN	Q63ZY3	91 kDa	4			YES	0	0	1	1	1	6	2	3		-1.1	-11.726	0.376192	0.808705	0.1081	0.42459			-1.2	-17.001	0.999516	0.668097	0.464889	0.000210249
105	Utrophin	UTRN	12635	UTRO_HUMAN	P46939	394 kDa	3				0	0	3	3	1	5	0	3		-0.78	-0.8478	0.665557	0.833749	0.230631	0.176815			-0.004	-0.0083	0.896622	0.38859	0.860768	0.0473906
106	60S ribosomal protein L13	RPL13	10303	RL13_HUMAN	P26373	24 kDa					1	5	2	3	3	6	2	1		0.825	10.803	0.64072	0.253884	0.76214	0.193332			0.157	0.2987	0.757877	0.295232	0.857076	0.120401
107	40S ribosomal protein S3	RPS3	10420	RS3_HUMAN	P23396	27 kDa					0	4	3	3	2	2	3	0		0.28	0.4065	0.998122	0.636494	0.72358	0.000816372			0.557	10.738	0.297474	0.105691	0.787293	0.526551
108	Integrin-linked protein kinase	ILK	6040	ILK_HUMAN	Q13418	55 kDa	7	YES	YES		2	0	2	1	0	7	1	1		0.471	0.496	0.995055	0.593552	0.735742	0.00215291			-0.597	-0.9192	0.981317	0.600007	0.752808	0.00819068
109	Lipoma-preferred partner	LPP	6679	LPP_HUMAN	Q93052	66 kDa	6	YES	YES		2	0	1	1	0	3	5	2		-0.915	-13.157	0.286926	0.796325	0.071433	0.54223			-1.05	-15.744	0.999725	0.661733	0.526915	0.000119447
110	cDNA FLJ53573, highly similar to Myosin Ic	MYO1C	7597	MYO1C_HUMAN	O00159	119 kDa	1				0	2	2	0	0	4	4	1		-0.513	-0.6354	0.865412	0.838487	0.337232	0.0627771			-0.61	-0.9525	0.980253	0.604624	0.745336	0.00866182
111	Small nuclear ribonucleoprotein E	SNRPE	11161	RUXE_HUMAN	P62304	11 kDa	2				2	1	1	3	5	1	4	3		-0.893	-11.833	0.368712	0.807754	0.104997	0.433313			0.38	0.7461	0.480272	0.172501	0.824162	0.318513
112	Heterogeneous nuclear ribonucleoproteins C1/C2	HNRNPC	5035	HNRPC_HUMAN	P07910	34 kDa	1				1	4	0	2	2	1	1	1		1.18	12.709	0.43683	0.166628	0.754838	0.359688			0.884	11.242	0.274571	0.097319	0.781382	0.561345
113	Sorbin and SH3 domain containing 1	SORBS1	14565	SRBS1_HUMAN	Q9BX66	84 kDa	5	YES	YES		2	0	1	2	0	5	4	3		-0.917	-12.736	0.310753	0.799861	0.081183	0.507585			-0.944	-15.477	0.999982	0.660196	0.539514	7.81737e-06
114	Liprin-alpha-1	PPFIA1	9245	LIPA1_HUMAN	Q13136	136 kDa	3	YES		YES	2	0	1	1	0	4	1	4		-0.556	-0.7735	0.73999	0.836905	0.266054	0.130774			-0.915	-14.059	0.999044	0.650805	0.602185	0.000415384
115	Sorbin and SH3 domain-containing protein 2 (Fragment)	SORBS2	24098	SRBS2_HUMAN	O94875	70 kDa	3	YES			4	0	2	2	0	4	2	1		0.544	0.6993	0.950753	0.478864	0.754963	0.0219323			-0.109	-0.1777	0.951857	0.43838	0.854539	0.0214283
116	Histone H1.0	H1F0; H1-0	4714	H10_HUMAN	P07305	21 kDa	2				0	0	5	0	0	10	0	0		-0.033	-0.0279	1	0.773222	0.623418	0			-0.319	-0.6635	0.997185	0.557147	0.80104	0.00122426
117	LIM domain-containing protein 1	LIMD1	6612	LIMD1_HUMAN	Q9UGP4	66 kDa	5		YES		1	1	1	2	2	5	2	2		-0.783	-0.8409	0.672505	0.834101	0.233819	0.172304			-0.375	-0.6283	0.999016	0.550145	0.806584	0.000427556
118	Triosephosphate isomerase	TPI1	12009	TPIS_HUMAN	P60174	31 kDa					3	2	3	4	4	0	1	1		1.05	12.157	0.493329	0.189419	0.757449	0.306863			1.69	23.207	0.019239	0.009523	0.670317	1.71582	YES
119	Prelamin-A/C	LMNA	6636	LMNA_HUMAN	P02545	74 kDa	1				3	0	3	1	1	7	3	0		0.093	0.1311	0.995375	0.735199	0.669453	0.00201327			-0.532	-0.9611	0.979794	0.605782	0.743352	0.00886522
120	Supervillin	SVIL	11480	SVIL_HUMAN	O95425	248 kDa	2	YES			2	0	1	1	0	5	1	1		0.679	0.5996	0.981247	0.537583	0.746962	0.00822166			-0.641	-0.8955	0.982467	0.596599	0.757929	0.00768203
121	Pleckstrin homology-like domain family B member 2 (Fragment)	PHLDB2	29573	PHLB2_HUMAN	Q86SQ0	125 kDa	2			YES	1	0	0	0	1	6	2	1		-0.376	-0.356	0.998237	0.822339	0.485986	0.000766337			-0.873	-12.037	0.984289	0.633579	0.676775	0.00687737
122	Ribosomal protein L32	RPL32	10336	RL32_HUMAN	P62910	16 kDa	2				1	0	6	0	0	4	1	0		-0.048	-0.0433	1	0.776357	0.618269	0			0.591	10.42	0.312676	0.111222	0.791025	0.504905
123	Major vault protein	MVP	7531	MVP_HUMAN	Q14764	99 kDa	1				0	0	3	0	0	6	0	0		-0.073	-0.0659	1	0.780779	0.610463	0			-0.272	-0.4669	0.998811	0.514565	0.828799	0.000516683
124	L-lactate dehydrogenase A chain	LDHA	6535	LDHA_HUMAN	P00338	37 kDa	2				1	1	4	0	1	4	1	2		-0.394	-0.4037	0.990707	0.826896	0.461539	0.00405477			0.118	0.2103	0.80293	0.322044	0.859933	0.0953223
125	40S ribosomal protein S11	RPS11	10384	RS11_HUMAN	P62280	18 kDa	1				0	0	1	1	1	4	1	0		0.007	0.0073	0.999765	0.765741	0.63474	0.000102071			-0.525	-0.7737	0.989895	0.57731	0.782045	0.00441087
126	Synemin	SYNM	24466	SYNEM_HUMAN	O15061	173 kDa	1	YES			0	0	5	1	0	6	1	0		-0.009	-0.0077	1	0.768993	0.62999	0			0.109	0.1967	0.809463	0.326193	0.86025	0.091803
127	Tissue factor pathway inhibitor	TFPI	11760	TFPI1_HUMAN	P10646	35 kDa	1				1	0	1	0	0	6	2	1		-0.476	-0.5108	0.948489	0.83451	0.40449	0.0229677			-0.926	-13.527	0.995742	0.646721	0.623621	0.00185317
128	PDZ and LIM domain protein 7	PDLIM7	22958	PDLI7_HUMAN	Q9NR12	50 kDa	6		YES		2	0	1	0	0	4	2	2		-0.319	-0.3856	0.994167	0.825246	0.470916	0.00254066			-0.854	-11.511	0.981387	0.628285	0.693157	0.0081597
129	60S ribosomal protein L23a	RPL23A	10317	RL23A_HUMAN	P62750	18 kDa	5		YES		1	2	4	0	0	4	2	0		-0.041	-0.0492	1	0.777533	0.616259	0			0.055	0.0935	0.856117	0.357722	0.861545	0.0674669
130	60S ribosomal protein L6	RPL6	10362	RL6_HUMAN	Q02878	33 kDa	1				0	0	3	0	0	5	2	0		-0.538	-0.5289	0.939035	0.835416	0.394691	0.0273182			-0.271	-0.4478	0.997797	0.509994	0.831072	0.000957806
131	Cysteine-rich secretory protein LCCL domain-containing 1	CRISPLD1	18206	CRLD1_HUMAN	Q9H336	57 kDa					6	6	0	0	0	0	0	0		2.01	26.668	0.002356	0.001895	0.698511	2.62782	YES		0.25	0.2933	0.760748	0.296859	0.857289	0.118759
132	Sulfhydryl oxidase 1	QSOX1	9756	QSOX1_HUMAN	O00391	83 kDa					2	2	1	1	2	4	1	2		0.377	0.45	0.997468	0.616302	0.729787	0.00110103			-0.332	-0.4827	0.999557	0.518295	0.826863	0.000192435
133	GTP-binding nuclear protein Ran (Fragment)	RAN	9846	RAN_HUMAN	P62826	23 kDa					1	1	0	1	1	6	1	1		-0.035	-0.0338	1	0.774434	0.621462	0			-0.831	-11.85	0.983143	0.631738	0.682738	0.00738331
134	Cysteine and glycine-rich protein 1	CSRP1	2469	CSRP1_HUMAN	P21291	21 kDa	4	YES			2	1	3	1	0	4	1	2		0.028	0.0316	0.997906	0.760261	0.642163	0.000910366			-0.101	-0.1694	0.949585	0.436007	0.854997	0.0224662
135	ATP-dependent 6-phosphofructokinase, platelet type	PFKP	8878	PFKAP_HUMAN	Q01813	86 kDa	1				2	4	0	1	5	0	2	2		0.494	0.7123	0.945264	0.470974	0.755807	0.0244469			0.648	10.459	0.310789	0.110532	0.790567	0.507534
136	Myosin light polypeptide 6	MYO6	7605	MYO6_HUMAN	Q9UM54	27 kDa	2				0	1	1	0	1	7	0	1		-0.099	-0.0912	1	0.78547	0.601413	0			-0.97	-14.219	0.999996	0.651973	0.595496	1.73718e-06
137	Tropomyosin 3 isoform 1 (Fragment)	TPM3	12012	Q5HYB6_HUMAN	Q5HYB6	29 kDa	3				1	0	3	0	0	6	0	0		-0.059	-0.0514	1	0.777968	0.615504	0			-0.262	-0.4359	0.997062	0.507109	0.832452	0.00127784
138	Thrombospondin type-1 domain-containing protein 4	THSD4	25835	THSD4_HUMAN	Q6ZMP0	112 kDa	1				0	0	3	1	0	6	0	0		0.116	0.1006	0.995002	0.74336	0.661592	0.00217605			-0.197	-0.3122	0.98186	0.475531	0.844928	0.00795043
139	Septin-7	SEPT7; SEPTIN7	1717	SEPT7_HUMAN	Q16181	51 kDa	1				0	0	1	0	0	7	1	0		-0.035	-0.0343	1	0.774536	0.621295	0			-0.95	-13.921	0.998195	0.649775	0.607864	0.00078461
140	40S ribosomal protein S8	RPS8	10441	RS8_HUMAN	P62241	24 kDa	1				1	0	4	0	1	4	1	0		0.055	0.0495	0.996856	0.756089	0.647422	0.00136757			0.254	0.4089	0.695687	0.262521	0.851684	0.157586
141	Pseudopodium-enriched atypical kinase 1	PEAK1	29431	PEAK1_HUMAN	Q9H792	193 kDa	3	YES			1	0	0	0	0	4	1	2		-0.442	-0.4606	0.971796	0.831415	0.431493	0.0124249			-0.697	-0.9402	0.980778	0.602943	0.748136	0.00842928
142	Septin-9	SEPT9; SEPTIN9	7323	SEPT9_HUMAN	Q9UHD8	65 kDa	2				0	0	4	0	0	6	1	0		-0.032	-0.0312	1	0.773901	0.622327	0			-0.047	-0.0835	0.923234	0.411011	0.858793	0.0346882
143	Septin-2	SEPT2; SEPTIN2	7729	SEPT2_HUMAN	Q15019	41 kDa	2				0	0	3	0	0	7	0	0		0.019	0.018	0.999135	0.763358	0.638051	0.000375827			-0.397	-0.6685	0.996997	0.55812	0.800234	0.00130615
144	Profilin-1	PFN1	8881	PROF1_HUMAN	P07737	15 kDa					2	1	4	1	0	2	1	1		0.487	0.5186	0.993284	0.581882	0.73845	0.00292656			0.664	10.263	0.320337	0.114031	0.792866	0.494393
145	MYO5A variant protein	MYO5A	7602	MYO5A_HUMAN	Q9Y4I1	212 kDa	1				0	0	3	0	0	4	0	0		0.015	0.0138	0.999418	0.764299	0.636759	0.000252833			0.068	0.1074	0.850096	0.353479	0.861488	0.070532
146	Dynein light chain 1, cytoplasmic	DYNLL1	15476	DYL1_HUMAN	P63167	10 kDa	1				0	0	2	0	0	4	1	0		0.063	0.06	0.997031	0.753582	0.650444	0.00129134			-0.18	-0.2669	0.973086	0.463307	0.848628	0.0118488
147	Filamin-binding LIM protein 1	FBLIM1	24686	FBLI1_HUMAN	Q8WUP2	41 kDa	5	YES	YES		0	0	2	0	0	4	2	0		-0.484	-0.4766	0.964915	0.832494	0.422923	0.0155109			-0.342	-0.5321	1	0.529608	0.820468	0
148	ADP/ATP translocase 2	SLC25A5	10991	ADT2_HUMAN	P05141	33 kDa	1				0	0	4	0	0	4	0	0		0.114	0.1032	0.994726	0.742679	0.662275	0.00229653			0.282	0.4973	0.641554	0.237202	0.84598	0.192767
149	Calponin-3	CNN3	2157	CNN3_HUMAN	Q15417	36 kDa	3				1	0	2	0	0	4	0	0		0.093	0.0832	0.996397	0.747838	0.656923	0.00156759			-0.121	-0.1782	0.951992	0.438523	0.854511	0.0213667
150	60S ribosomal protein L36a-like	RPL36AL	10346	RL36L_HUMAN	Q969Q0	12 kDa					0	0	2	0	0	4	0	0		-0.004	-0.0035	1	0.768093	0.631332	0			-0.216	-0.306	0.980807	0.473878	0.845464	0.00841644
151	40S ribosomal protein S26	RPS26	10414	RS26_HUMAN	P62854	13 kDa	4				0	0	0	0	0	5	0	0		0.069	0.0625	0.99703	0.752976	0.651156	0.00129177			-0.645	-0.8836	0.983307	0.594846	0.76045	0.00731087
152	Calponin-2	CNN2	2156	CNN2_HUMAN	Q99439	34 kDa	6		YES		0	0	0	0	0	5	0	0		0.016	0.0144	0.99938	0.764165	0.636945	0.000269346			-0.7	-0.9414	0.980733	0.603108	0.747865	0.00844921
153	Protein phosphatase 1, regulatory (inhibitor) subunit 12A	PPP1R12A	7618	MYPT1_HUMAN	O14974	115 kDa	1				0	0	1	0	0	4	0	0		0.143	0.1312	0.995375	0.735172	0.669479	0.00201327			-0.462	-0.6125	0.99965	0.546911	0.808996	0.00015203
* HUGO Gene Nomenclature Committee																					0,000000 replaced with 0,0000001
** Comparison of Meta-adhesome dataset occurence versus detected proteins revealed that 120 out of 153 proteins were identified in this study. 1
*** 24 out of 114 literature curated adhesome proteins were found in this study. 1
**** 17 out of 60 consensus adhesome proteins were found in this study 1
***** Cortical Microtubule Stabilisation complex
1 Data regarding the meta-adhesome, literature curated adhesome and consensus adhesome proteins were found in this paper: "Definition of a consensus integrin adhesome and its dynamics during adhesion complex assembly and disassembly." by Horton ER, Byron A, Askari JA, Ng DHJ, Millon-Frémillon A, Robertson J, Koper EJ, Paul NR, Warwood S, Knight D, Humphries JD, Humphries MJ. Nat Cell Biol. 2015 D…

## Sheet: Table 2.2 Enrichment + REViGO
Supplement table 2.2 - DAVID GO analysis of identified proteins, Statistically enriched values assigned to each GO term were used for REViGO analysis
							Data for REViGO analysis
Category	Term	Genes	Count	%	P-Value	Benjamini	GO	Benjamini	Term
GOTERM_CC_DIRECT	extracellular exosome		102	67.1	2e-46	6.2e-44	GO:0070062	6.2e-44	extracellular exosome
GOTERM_CC_DIRECT	extracellular matrix		47	30.9	4.4e-46	6.8e-44	GO:0031012	6.8e-44	extracellular matrix
GOTERM_CC_DIRECT	focal adhesion		46	30.3	5.1e-39	5.3e-37	GO:0005925	5.3e-37	focal adhesion
GOTERM_CC_DIRECT	cell-cell adherens junction		36	23.7	2.9e-29	2.3e-27	GO:0005913	2.3e-27	cell-cell adherens junction
GOTERM_CC_DIRECT	extracellular space		49	32.2	7.5e-19	4.7e-17	GO:0005615	4.7e-17	extracellular space
GOTERM_CC_DIRECT	membrane		56	36.8	8.6e-15	4.5e-13	GO:0016020	4.5e-13	membrane
GOTERM_CC_DIRECT	actin cytoskeleton		19	12.5	2.8e-13	1.2e-11	GO:0015629	1.2e-11	actin cytoskeleton
GOTERM_CC_DIRECT	extracellular region		45	29.5	5.4e-13	2.1e-11	GO:0005576	2.1e-11	extracellular region
GOTERM_CC_DIRECT	stress fiber		12	7.9	6.2e-13	2.1e-11	GO:0001725	2.1e-11	stress fiber
GOTERM_CC_DIRECT	blood microparticle		16	10.5	2.2e-12	6.9e-11	GO:0072562	6.9e-11	blood microparticle
GOTERM_CC_DIRECT	platelet alpha granule lumen		11	7.2	2.4e-11	6.8e-10	GO:0031093	6.8e-10	platelet alpha granule lumen
GOTERM_CC_DIRECT	cytosol		60	39.5	1.3e-09	3.3e-08	GO:0005829	3.3e-08	cytosol
GOTERM_CC_DIRECT	intracellular ribonucleoprotein complex		13	8.6	1.4e-09	3.4e-08	GO:0030529	3.4e-08	intracellular ribonucleoprotein complex
GOTERM_CC_DIRECT	cytoplasm		76	50	3.7e-08	8.3e-07	GO:0005737	8.3e-07	cytoplasm
GOTERM_CC_DIRECT	cytoplasmic ribonucleoprotein granule		7	4.6	4.6e-08	9.4e-07	GO:0036464	9.4e-07	cytoplasmic ribonucleoprotein granule
GOTERM_CC_DIRECT	proteinaceous extracellular matrix		15	9.9	5.2e-08	1e-06	GO:0005578	1e-06	proteinaceous extracellular matrix
GOTERM_CC_DIRECT	cell-cell junction		12	7.9	2e-07	3.6e-06	GO:0005911	3.6e-06	cell-cell junction
GOTERM_CC_DIRECT	costamere		6	3.9	3.9e-07	6.7e-06	GO:0043034	6.7e-06	costamere
GOTERM_CC_DIRECT	ruffle membrane		9	5.9	3.9e-07	6.4e-06	GO:0032587	6.4e-06	ruffle membrane
GOTERM_CC_DIRECT	intermediate filament		10	6.6	4.2e-07	6.5e-06	GO:0005882	6.5e-06	intermediate filament
GOTERM_CC_DIRECT	ruffle		9	5.9	8.1e-07	1.2e-05	GO:0001726	1.2e-05	ruffle
GOTERM_CC_DIRECT	basement membrane		8	5.3	4.1e-06	5.8e-05	GO:0005604	5.8e-05	basement membrane
GOTERM_CC_DIRECT	myelin sheath		10	6.6	5e-06	6.7e-05	GO:0043209	6.7e-05	myelin sheath
GOTERM_CC_DIRECT	cell cortex		9	5.9	8.5e-06	0.00011	GO:0005938	0.00011	cell cortex
GOTERM_CC_DIRECT	protein complex		15	9.9	8.7e-06	0.00011	GO:0043234	0.00011	protein complex
GOTERM_CC_DIRECT	brush border		7	4.6	1e-05	0.00012	GO:0005903	0.00012	brush border
GOTERM_CC_DIRECT	plasma membrane		57	37.5	3.8e-05	0.00044	GO:0005886	0.00044	plasma membrane
GOTERM_CC_DIRECT	cell surface		16	10.5	4.5e-05	0.0005	GO:0009986	0.0005	cell surface
GOTERM_CC_DIRECT	nucleus		69	45.4	4.6e-05	0.00049	GO:0005634	0.00049	nucleus
GOTERM_CC_DIRECT	cytosolic small ribosomal subunit		6	3.9	4.7e-05	0.00049	GO:0022627	0.00049	cytosolic small ribosomal subunit
GOTERM_CC_DIRECT	cytoskeleton		13	8.6	6.3e-05	0.00063	GO:0005856	0.00063	cytoskeleton
GOTERM_CC_DIRECT	ribosome		9	5.9	7.4e-05	0.00072	GO:0005840	0.00072	ribosome
GOTERM_CC_DIRECT	melanosome		7	4.6	0.00019	0.0018	GO:0042470	0.0018	melanosome
GOTERM_CC_DIRECT	cleavage furrow		5	3.3	0.00061	0.0056	GO:0032154	0.0056	cleavage furrow
GOTERM_CC_DIRECT	septin complex		3	2	0.00067	0.0059	GO:0031105	0.0059	septin complex
GOTERM_CC_DIRECT	vesicle		7	4.6	0.00069	0.006	GO:0031982	0.006	vesicle
GOTERM_CC_DIRECT	sarcolemma		6	3.9	0.0007	0.0059	GO:0042383	0.0059	sarcolemma
GOTERM_CC_DIRECT	cortical cytoskeleton		4	2.6	0.00077	0.0062	GO:0030863	0.0062	cortical cytoskeleton
GOTERM_CC_DIRECT	extracellular vesicle		5	3.6	0.00078	0.0062	GO:1903561	0.0062	extracellular vesicle
GOTERM_CC_DIRECT	intermediate filament cytoskeleton		5	3.3	0.0009	0.007	GO:0045111	0.007	intermediate filament cytoskeleton
GOTERM_CC_DIRECT	membrane raft		8	5.3	0.0017	0.013	GO:0045121	0.013	membrane raft
GOTERM_CC_DIRECT	actin filament		5	3.3	0.0021	0.015	GO:0005884	0.015	actin filament
GOTERM_CC_DIRECT	cytosolic large ribosomal subunit		5	3.3	0.0024	0.018	GO:0022625	0.018	cytosolic large ribosomal subunit
GOTERM_CC_DIRECT	Z disc		6	3.9	0.003	0.021	GO:0030018	0.021	Z disc
GOTERM_CC_DIRECT	cell leading edge		4	2.6	0.0041	0.028	GO:0031252	0.028	cell leading edge
GOTERM_CC_DIRECT	midbody		6	3.9	0.0044	0.029	GO:0030496	0.029	midbody
GOTERM_CC_DIRECT	perinuclear region of cytoplasm		13	8.6	0.0056	0.036	GO:0048471	0.036	perinuclear region of cytoplasm
GOTERM_CC_DIRECT	nucleosome		5	3.3	0.0078	0.049	GO:0000786	0.049	nucleosome
GOTERM_CC_DIRECT	myosin complex		4	2.6	0.0082	0.051	GO:0016459	0.051	myosin complex
GOTERM_CC_DIRECT	pseudopodium		3	2	0.0085	0.052	GO:0031143	0.052	pseudopodium
GOTERM_CC_DIRECT	nucleolus		15	9.9	0.012	0.07	GO:0005730	0.07	nucleolus
GOTERM_CC_DIRECT	telomerase holoenzyme complex		3	2	0.013	0.075	GO:0005697	0.075	telomerase holoenzyme complex
GOTERM_CC_DIRECT	microtubule		8	5.3	0.015	0.086	GO:0005874	0.086	microtubule
GOTERM_CC_DIRECT	nonmotile primary cilium		3	2	0.015	0.085	GO:0031513	0.085	nonmotile primary cilium
GOTERM_CC_DIRECT	integrin alphav-beta5 complex		2	1.3	0.017	0.09	GO:0034684	0.09	integrin alphav-beta5 complex
GOTERM_CC_DIRECT	integrin complex		3	2	0.021	0.11	GO:0008305	0.11	integrin complex
GOTERM_CC_DIRECT	small ribosomal subunit		3	2	0.021	0.11	GO:0015935	0.11	small ribosomal subunit
GOTERM_CC_DIRECT	Myb complex		2	1.3	0.025	0.13	GO:0031523	0.13	Myb complex
GOTERM_CC_DIRECT	filamentous actin		3	2	0.027	0.14	GO:0031941	0.14	filamentous actin
GOTERM_CC_DIRECT	microtubule cytoskeleton		5	3.3	0.027	0.14	GO:0015630	0.14	microtubule cytoskeleton
GOTERM_CC_DIRECT	axoneme		4	2.6	0.029	0.14	GO:0005930	0.14	axoneme
GOTERM_CC_DIRECT	COP9 signalosome		3	2	0.034	0.16	GO:0008180	0.16	COP9 signalosome
GOTERM_CC_DIRECT	apical plasma membrane		7	4.6	0.034	0.16	GO:0016324	0.16	apical plasma membrane
GOTERM_CC_DIRECT	basal cortex		2	1.3	0.041	0.19	GO:0045180	0.19	basal cortex
GOTERM_CC_DIRECT	catalytic step 2 spliceosome		4	2.6	0.041	0.18	GO:0071013	0.18	catalytic step 2 spliceosome
GOTERM_CC_DIRECT	mitotic spindle		3	2	0.045	0.2	GO:0072686	0.2	mitotic spindle
GOTERM_CC_DIRECT	neuron projection		6	3.9	0.048	0.21	GO:0043005	0.21	neuron projection
GOTERM_CC_DIRECT	cortical actin cytoskeleton		3	2	0.049	0.21	GO:0030864	0.21	cortical actin cytoskeleton
GOTERM_CC_DIRECT	keratin filament		4	2.6	0.05	0.21	GO:0045095	0.21	keratin filament
GOTERM_CC_DIRECT	sarcoplasm		2	1.3	0.057	0.23	GO:0016528	0.23	sarcoplasm
GOTERM_CC_DIRECT	unconventional myosin complex		2	1.3	0.057	0.23	GO:0016461	0.23	unconventional myosin complex
GOTERM_CC_DIRECT	synapse		5	3.3	0.064	0.25	GO:0045202	0.25	synapse
GOTERM_CC_DIRECT	ext. component of ext. side of plasma membrane		2	1.3	0.064	0.25	GO:0031232	0.25	ext. component of ext. side of plasma membrane
GOTERM_CC_DIRECT	adherens junction		3	2	0.065	0.25	GO:0005912	0.25	adherens junction
GOTERM_CC_DIRECT	lateral plasma membrane		3	2	0.071	0.27	GO:0016328	0.27	lateral plasma membrane
GOTERM_CC_DIRECT	zonula adherens		2	1.3	0.072	0.27	GO:0005915	0.27	zonula adherens
GOTERM_CC_DIRECT	spectrin		2	1.3	0.072	0.27	GO:0008091	0.27	spectrin
GOTERM_CC_DIRECT	fibrinogen complex		2	1.3	0.072	0.27	GO:0005577	0.27	fibrinogen complex
GOTERM_CC_DIRECT	neuromuscular junction		3	2	0.076	0.28	GO:0031594	0.28	neuromuscular junction
GOTERM_CC_DIRECT	spindle		4	2.6	0.079	0.29	GO:0005819	0.29	spindle
GOTERM_CC_DIRECT	microfibril		2	1.3	0.08	0.29	GO:0001527	0.29	microfibril
GOTERM_CC_DIRECT	fascia adherens		2	1.3	0.08	0.29	GO:0005916	0.29	fascia adherens
GOTERM_CC_DIRECT	microvillus		3	2	0.081	0.29	GO:0005902	0.29	microvillus
GOTERM_CC_DIRECT	uropod		2	1.3	0.087	0.3	GO:0001931	0.3	uropod
GOTERM_CC_DIRECT	actomyosin		2	1.3	0.095	0.32	GO:0042641	0.32	actomyosin

## Sheet: Table 2.3 PPI network data
Supplement table 2.3 - Functional categories were assigned to identified proteins using DAVID GO and PANTHER GO databases. Gene ontology information were used for visualisation of the protein-protein interaction network, while the comparison with meta-adhesome, adhesome and DAVID GO confirmed enrichment of this dataset
							DAVID GO				PANTHER GO				UniProt KB	DAVID GO - cellular components*	Adhesome.org**
Identified Proteins (153)	Gene name	HGNC	literature curated adhesome	Accession	UniProtKB	Uniprot-description	Actin binding	Intermediate filaments	Ext. Matrix	Microtubule complex	Actin binding	Integrin binding	Ext. Matrix	GTPase activity	GO Molecular function	Focal adhesions	Functional category
Tenascin C (Hexabrachion)	TNC	5318		TENA_HUMAN	P24821	Extracellular matrix protein implicated in guidance of migrating neurons as well as axons during development, synaptic plasticity as well as neuronal regeneration. Promotes neurite outgrowth from cortical neurons grown on a monolayer of astrocytes. Ligand for integrins alpha-8/beta-1, alpha-9/beta-1, alpha-V/beta-3 and alpha-V/beta-6. In tumors, stimulates angiogenesis by elongation, migration an…			YES				YES		Ext.matrix	YES
Plectin	PLEC	9069	YES	PLEC_HUMAN	Q15149	Interlinks intermediate filaments with microtubules and microfilaments and anchors intermediate filaments to desmosomes or hemidesmosomes. Could also bind muscle proteins such as actin to membrane complexes in muscle. May be involved not only in the filaments network, but also in the regulation of their dynamics. Structural component of muscle. Isoform 9 plays a major role in the maintenance of m…	YES				YES				Actin binding	YES	Adaptor
Talin-1	TLN1	11845	YES	TLN1_HUMAN	Q9Y490	Probably involved in connections of major cytoskeletal structures to the plasma membrane. High molecular weight cytoskeletal protein concentrated at regions of cell-substratum contact and, in lymphocytes, at cell-cell contacts.					YES	YES			Actin binding, integrin binding, vinculin binding	YES	Adaptor
Myosin, heavy polypeptide 9, non-muscle	MYH9	7579	YES	A0A024R1N1_HUMAN	P35579	Cellular myosin that appears to play a role in cytokinesis, cell shape, and specialized functions such as secretion and capping. During cell spreading, plays an important role in cytoskeleton reorganization, focal contacts formation (in the margins but not the central part of spreading cells), and lamellipodial retraction; this function is mechanically antagonized by MYH10.	YES				YES	YES			Actin binding, integrin binding, motor activity	YES	Actin regulation
Thrombospondin-1	THBS1	11785		TSP1_HUMAN	P07996	Adhesive glycoprotein that mediates cell-to-cell and cell-to-matrix interactions. Binds heparin. May play a role in dentinogenesis and/or maintenance of dentin and dental pulp (By similarity). Ligand for CD36 mediating antiangiogenic properties. Plays a role in ER stress response, via its interaction with the activating transcription factor 6 alpha (ATF6) which produces adaptive ER stress respons…						YES	YES		Ext.matrix, integrin binding
Filamin-A	FLNA	3754	YES	FLNA_HUMAN	P21333	Promotes orthogonal branching of actin filaments and links actin filaments to membrane glycoproteins. Anchors various transmembrane proteins to the actin cytoskeleton and serves as a scaffold for a wide range of cytoplasmic signaling proteins. Interaction with FLNA may allow neuroblast migration from the ventricular zone into the cortical plate. Tethers cell surface-localized furin, modulates its…	YES				YES				Rac GTPase binding, actin filament	YES	Actin regulation
EMILIN-1	EMILIN1	19880		EMIL1_HUMAN	Q9Y6C2	May be responsible for anchoring smooth muscle cells to elastic fibers, and may be involved not only in the formation of the elastic fiber, but also in the processes that regulate vessel assembly. Has cell adhesive capacity.			YES			YES	YES		Ext.matrix, integrin binding
Protein CYR61	CYR61; CCN1	2654		CYR61_HUMAN	O00622	Promotes cell proliferation, chemotaxis, angiogenesis and cell adhesion. Appears to play a role in wound healing by up-regulating, in skin fibroblasts, the expression of a number of genes involved in angiogenesis, inflammation and matrix remodeling including VEGA-A, VEGA-C, MMP1, MMP3, TIMP1, uPA, PAI-1 and integrins alpha-3 and alpha-5. CCN1-mediated gene regulation is dependent on heparin-bindi…						YES	YES		Ext.matrix, integrin binding
Serpin peptidase inhibitor, clade E (Nexin, plasminogen activator inhibitor type 1), member 2	SERPINE1	8583		A0A024R498_HUMAN	P05121	Serine protease inhibitor. Inhibits TMPRSS7 (PubMed:15853774). Is a primary inhibitor of tissue-type plasminogen activator (PLAT) and urokinase-type plasminogen activator (PLAU). As PLAT inhibitor, it is required for fibrinolysis down-regulation and is responsible for the controlled degradation of blood clots (PubMed:8481516, PubMed:9207454, PubMed:17912461). As PLAU inhibitor, it is involved in …									Protease binding
Keratin 1	KRT1	6412		K2C1_HUMAN	P04264	May regulate the activity of kinases such as PKC and SRC via binding to integrin beta-1 (ITB1) and the receptor of activated protein C kinase 1 (RACK1). In complex with C1QBP is a high affinity receptor for kininogen-1/HMWK.		YES
Sushi repeat-containing protein SRPX	SRPX	11309		SRPX_HUMAN	P78539	May be involved in phagocytosis during disk shedding, cell adhesion to cells other than the pigment epithelium or signal transduction.							YES
Epididymis luminal protein 113 (vimentin)	VIM	12692	YES	VIME_HUMAN	P08670	Vimentins are class-III intermediate filaments found in various non-epithelial cells, especially mesenchymal cells. Vimentin is attached to the nucleus, endoplasmic reticulum, and mitochondria, either laterally or terminally.		YES							Structural constitutent of actin cytoskeleton	YES	Adaptor
Actin, cytoplasmic 1	ACTB	132	YES	ACTB_HUMAN	P60709	Actin is a highly conserved protein that polymerizes to produce filaments that form cross-linked networks in the cytoplasm of cells (PubMed:29581253). Actin exists in both monomeric (G-actin) and polymeric (F-actin) forms, both forms playing key functions, such as cell motility and contraction (PubMed:29581253). In addition to their role in the cytoplasmic cytoskeleton, G- and F-actin also locali…									Structural constitutent of actin cytoskeleton	YES	Adaptor
Talin-2	TLN2	15447		TLN2_HUMAN	Q9Y4G6	As a major component of focal adhesion plaques that links integrin to the actin cytoskeleton, may play an important role in cell adhesion. Recruits PIP5K1C to focal adhesion plaques and strongly activates its kinase activity					YES				Actin binding, actin filament binding	YES
Neuroblast differentiation-associated protein AHNAK	AHNAK	347		AHNK_HUMAN	Q09666	May be required for neuronal cell differentiation										YES
Keratin, type I cytoskeletal 9	KRT9	6447		K1C9_HUMAN	P35527	May serve an important special function either in the mature palmar and plantar skin tissue or in the morphogenetic program of the formation of these tissues. Plays a role in keratin filament assembly.		YES							Intermediate filament organization
Filamin-B	FLNB	3755		FLNB_HUMAN	O75369	Connects cell membrane constituents to the actin cytoskeleton. May promote orthogonal branching of actin filaments and links actin filaments to membrane glycoproteins. Anchors various transmembrane proteins to the actin cytoskeleton. Interaction with FLNA may allow neuroblast migration from the ventricular zone into the cortical plate. Various interactions and localizations of isoforms affect myo…	YES				YES				Actin binding	YES
Semaphorin-3C	SEMA3C	10725		SEM3C_HUMAN	Q99985	Binds to plexin family members and plays an important role in the regulation of developmental processes. Required for normal cardiovascular development during embryogenesis. Functions as attractant for growing axons, and thereby plays an important role in axon growth and axon guidance									Semaphorin receptor binding
Vinculin	VCL	12665		VINC_HUMAN	P18206	Actin filament (F-actin)-binding protein involved in cell-matrix adhesion and cell-cell adhesion. Regulates cell-surface E-cadherin expression and potentiates mechanosensing by the E-cadherin complex. May also play important roles in cell morphology and locomotion.	YES				YES				Actin binding	YES	Adaptor
Keratin, type II cytoskeletal 2 epidermal	KRT2	6439		K22E_HUMAN	P35908	Probably contributes to terminal cornification (PubMed:1380918). Associated with keratinocyte activation, proliferation and keratinization (PubMed:12598329). Plays a role in the establishment of the epidermal barrier on plantar skin		YES							Structural constitutent of cytoskeleton
Vitronectin	VTN	12724		D9ZGG2_HUMAN	P04004	Vitronectin is a cell adhesion and spreading factor found in serum and tissues. Vitronectin interact with glycosaminoglycans and proteoglycans. Is recognized by certain members of the integrin family and serves as a cell-to-substrate adhesion molecule. Inhibitor of the membrane-damaging effect of the terminal cytolytic complement pathway. Somatomedin-B is a growth hormone-dependent serum factor w…						YES	YES		Extracellular matrix constituent
Transforming growth factor-beta-induced protein ig-h3	TGFBI	11771		BGH3_HUMAN	Q15582	Plays a role in cell adhesion (PubMed:8024701). May play a role in cell-collagen interactions			YES			YES	YES		Extracellular matrix constituent, integrin binding
Latent-transforming growth factor beta-binding protein 1	LTBP1	6714		LTBP1_HUMAN	Q14766	Key regulator of transforming growth factor beta (TGFB1, TGFB2 and TGFB3) that controls TGF-beta activation by maintaining it in a latent state during storage in extracellular space (PubMed:2022183, PubMed:8617200, PubMed:8939931). Associates specifically via disulfide bonds with the Latency-associated peptide (LAP), which is the regulatory chain of TGF-beta, and regulates integrin-dependent acti…							YES
Serine protease 23	PRSS23	14370		PRS23_HUMAN	O95084
Tubulin beta chain	TUBB	20778		Q5SU16_HUMAN	P07437	Tubulin is the major constituent of microtubules. It binds two moles of GTP, one at an exchangeable site on the beta chain and one at a non-exchangeable site on the alpha chain.				YES					GTPase activity		Adaptor
Keratin, type I cytoskeletal 10	KRT10	6413		K1C10_HUMAN	P13645	Plays a role in the establishment of the epidermal barrier on plantar skin. Acts as a mediator of S.aureus adherence to desquamated nasal epithelial cells via clfB, and hence may play a role in nasal colonization. Binds S.pneumoniae PsrP, mediating adherence of the bacteria to lung cell lines. Reduction of levels of KRT10 keratin decrease adherence, overexpression increases adherence. Neither pro…		YES
ITGAV protein	ITGAV	6150	YES	A5YM53_HUMAN	P06756	The alpha-V (ITGAV) integrins are receptors for vitronectin, cytotactin, fibronectin, fibrinogen, laminin, matrix metalloproteinase-2, osteopontin, osteomodulin, prothrombin, thrombospondin and vWF. They recognize the sequence R-G-D in a wide array of ligands. ITGAV:ITGB3 binds to fractalkine (CX3CL1) and may act as its coreceptor in CX3CR1-dependent fractalkine signaling (PubMed:23125415). ITGAV…						YES			Extracellular matrix binding, integrin binding	YES	Adhesion receptor
Serum albumin	ALB	399		ALBU_HUMAN	P02768	Serum albumin, the main protein of plasma, has a good binding capacity for water, Ca2+, Na+, K+, fatty acids, hormones, bilirubin and drugs (Probable). Its main function is the regulation of the colloidal osmotic pressure of blood (Probable). Major zinc transporter in plasma, typically binds about 80% of all plasma zinc (PubMed:19021548). Major calcium and magnesium transporter in plasma, binds a…
Actinin alpha 4	ACTN4	166		ACTN4_HUMAN	O43707	F-actin cross-linking protein which is thought to anchor actin to a variety of intracellular structures. This is a bundling protein (Probable). Probably involved in vesicular trafficking via its association with the CART complex. The CART complex is necessary for efficient transferrin receptor recycling but not for EGFR degradation (PubMed:15772161). Involved in tight junction assembly in epithel…	YES				YES	YES			Actin binding	YES
Semaphorin-3D	SEMA3D	10726		SEM3D_HUMAN	O95025	Induces the collapse and paralysis of neuronal growth cones. Could potentially act as repulsive cues toward specific neuronal populations. Binds to neuropilin
Elongation factor 1-alpha 1	EEF1A1	3189		EF1A1_HUMAN	P68104	This protein promotes the GTP-dependent binding of aminoacyl-tRNA to the A-site of ribosomes during protein biosynthesis. With PARP1 and TXK, forms a complex that acts as a T helper 1 (Th1) cell-specific transcription factor and binds the promoter of IFN-gamma to directly regulate its transcription, and is thus involved importantly in Th1 cytokine production.								YES	GTPase activity
Heat shock cognate 71 kDa protein	HSPA8	5241		HSP7C_HUMAN	P11142	Molecular chaperone implicated in a wide variety of cellular processes, including protection of the proteome from stress, folding and transport of newly synthesized polypeptides, activation of proteolysis of misfolded proteins and the formation and dissociation of protein complexes. Plays a pivotal role in the protein quality control system, ensuring the correct folding of proteins, the re-foldin…										YES
Metalloproteinase inhibitor 3	TIMP3	11822		TIMP3_HUMAN	P35625	Complexes with metalloproteinases (such as collagenases) and irreversibly inactivates them by binding to their catalytic zinc cofactor. May form part of a tissue-specific acute response to remodeling stimuli. Known to act on MMP-1, MMP-2, MMP-3, MMP-7, MMP-9, MMP-13, MMP-14 and MMP-15.			YES
Annexin	ANXA2	537		ANXA2_HUMAN	P07355	Calcium-regulated membrane-binding protein whose affinity for calcium is greatly enhanced by anionic phospholipids. It binds two calcium ions with high affinity. May be involved in heat-stress response. Inhibits PCSK9-enhanced LDLR degradation, probably reduces PCSK9 protein levels via a translational mechanism but also competes with LDLR for binding with PCSK9 (PubMed:18799458, PubMed:24808179, …			YES		YES
Growth/differentiation factor 15	GDF15	30142		GDF15_HUMAN	Q99988	Regulates food intake, energy expenditure and body weight in response to metabolic and toxin-induced stresses (PubMed:28953886, PubMed:28846097, PubMed:28846098, PubMed:28846099, PubMed:23468844, PubMed:29046435). Binds to its receptor, GFRAL, and activates GFRAL-expressing neurons localized in the area postrema and nucleus tractus solitarius of the brainstem (PubMed:28953886, PubMed:28846097, Pu…
Integrin beta-5	ITGB5	6160	YES	ITB5_HUMAN	P18084	Integrin alpha-V/beta-5 (ITGAV:ITGB5) is a receptor for fibronectin. It recognizes the sequence R-G-D in its ligand. (Microbial infection) Integrin ITGAV:ITGB5 acts as a receptor for adenovirus type C						YES			Extracellular matrix organization, integrin mediated signaling pathway	YES	Adhesion receptor
Gelsolin	GSN	4620		GELS_HUMAN	P06396	Calcium-regulated, actin-modulating protein that binds to the plus (or barbed) ends of actin monomers or filaments, preventing monomer exchange (end-blocking or capping). It can promote the assembly of monomers into filaments (nucleation) as well as sever filaments already formed. Plays a role in ciliogenesis.	YES				YES				Actin binding	YES
Glyceraldehyde-3-phosphate dehydrogenase	GAPDH	4141		G3P_HUMAN	P04406	Has both glyceraldehyde-3-phosphate dehydrogenase and nitrosylase activities, thereby playing a role in glycolysis and nuclear functions, respectively. Participates in nuclear events including transcription, RNA transport, DNA replication and apoptosis. Nuclear functions are probably due to the nitrosylase activity that mediates cysteine S-nitrosylation of nuclear target proteins such as SIRT1, H…									Microtubule binding
Tubulin alpha chain	TUBA1B	18809	YES	B3KPS3_HUMAN	P68363	Tubulin is the major constituent of microtubules. It binds two moles of GTP, one at an exchangeable site on the beta chain and one at a non-exchangeable site on the alpha chain.				YES					GTPase activity, structural constituent of cytoskeleton		Adaptor
Fibronectin 1	FN1	3778		FINC_HUMAN	P02751	Fibronectins bind cell surfaces and various compounds including collagen, fibrin, heparin, DNA, and actin. Fibronectins are involved in cell adhesion, cell motility, opsonization, wound healing, and maintenance of cell shape. Involved in osteoblast compaction through the fibronectin fibrillogenesis cell-mediated matrix assembly process, essential for osteoblast mineralization. Participates in the…			YES			YES	YES		Extracellular matrix structural constituent
Pyruvate kinase PKM	PKM	9021		KPYM_HUMAN	P14618	Glycolytic enzyme that catalyzes the transfer of a phosphoryl group from phosphoenolpyruvate (PEP) to ADP, generating ATP. Stimulates POU5F1-mediated transcriptional activation. Plays a general role in caspase independent cell death of tumor cells. The ratio between the highly active tetrameric form and nearly inactive dimeric form determines whether glucose carbons are channeled to biosynthetic …									Kinase activity
Tensin-3	TNS3	21616		TENS3_HUMAN	Q68CZ2	May play a role in actin remodeling. Involved in the dissociation of the integrin-tensin-actin complex. EGF activates TNS4 and down-regulates TNS3 which results in capping the tail of ITGB1. Seems to be involved in mammary cell migration. May be involved in cell migration and bone development									Cell migration, actin remodelling	YES
Secreted frizzled-related protein 1	SFRP1	10776		SFRP1_HUMAN	Q8N474	Soluble frizzled-related proteins (sFRPS) function as modulators of Wnt signaling through direct interaction with Wnts. They have a role in regulating cell growth and differentiation in specific cell types. SFRP1 decreases intracellular beta-catenin levels (By similarity). Has antiproliferative effects on vascular cells, in vitro and in vivo, and can induce, in vivo, an angiogenic response. In va…
Complement C3	C3	1318		CO3_HUMAN	P01024	C3 plays a central role in the activation of the complement system. Its processing by C3 convertase is the central reaction in both classical and alternative complement pathways. After activation C3b can bind covalently, via its reactive thioester, to cell surface carbohydrates or immune aggregates. Derived from proteolytic degradation of complement C3, C3a anaphylatoxin is a mediator of local in…
Elongation factor 2	EEF2	3214		EF2_HUMAN	P13639	Catalyzes the GTP-dependent ribosomal translocation step during translation elongation. During this step, the ribosome changes from the pre-translocational (PRE) to the post-translocational (POST) state as the newly formed A-site-bound peptidyl-tRNA and P-site-bound deacylated tRNA move to the P and E sites, respectively. Catalyzes the coordinated movement of the two tRNA molecules, the mRNA and …					YES			YES	Actin binding, GTPase activity
Alpha-2-macroglobulin	A2M	7		A2MG_HUMAN	P01023	Is able to inhibit all four classes of proteinases by a unique 'trapping' mechanism. This protein has a peptide stretch, called the 'bait region' which contains specific cleavage sites for different proteinases. When a proteinase cleaves the bait region, a conformational change is induced in the protein which traps the proteinase. The entrapped enzyme remains active against low molecular weight s…
Semaphorin-3E	SEMA3E	10727		SEM3E_HUMAN	O15041	Plays an important role in signaling via the cell surface receptor PLXND1. Mediates reorganization of the actin cytoskeleton, leading to the retraction of cell projections. Promotes focal adhesion disassembly and inhibits adhesion of endothelial cells to the extracellular matrix. Regulates angiogenesis, both during embryogenesis and after birth. Can down-regulate sprouting angiogenesis. Required …
Moesin	MSN	7373	YES	MOES_HUMAN	P26038	Ezrin-radixin-moesin (ERM) family protein that connects the actin cytoskeleton to the plasma membrane and thereby regulates the structure and function of specific domains of the cell cortex. Tethers actin filaments by oscillating between a resting and an activated state providing transient interactions between moesin and the actin cytoskeleton (PubMed:10212266). Once phosphorylated on its C-termi…					YES				Actin binding, structural constituent of cytoskeleton	YES	Adaptor
Latent-transforming growth factor beta-binding protein 4	LTBP4	6717		LTBP4_HUMAN	Q8N2S1	Key regulator of transforming growth factor beta (TGFB1, TGFB2 and TGFB3) that controls TGF-beta activation by maintaining it in a latent state during storage in extracellular space. Associates specifically via disulfide bonds with the Latency-associated peptide (LAP), which is the regulatory chain of TGF-beta, and regulates integrin-dependent activation of TGF-beta.			YES			YES	YES		Integrin binding
Liprin-beta-1	PPFIBP1	9249		LIPB1_HUMAN	Q86W92	May regulate the disassembly of focal adhesions. Did not bind receptor-like tyrosine phosphatases type 2A										YES
Hemicentin-1	HMCN1	19194		HMCN1_HUMAN	Q96RW7	Promotes cleavage furrow maturation during cytokinesis in preimplantation embryos. May play a role in the architecture of adhesive and flexible epithelial cell junctions. May play a role during myocardial remodeling by imparting an effect on cardiac fibroblast migration.			YES				YES		Extracellullar matrix structural constituent
Dickkopf-related protein 1	DKK1	2891		DKK1_HUMAN	O94907	Antagonizes canonical Wnt signaling by inhibiting LRP5/6 interaction with Wnt and by forming a ternary complex with the transmembrane protein KREMEN that promotes internalization of LRP5/6 (PubMed:22000856). DKKs play an important role in vertebrate development, where they locally inhibit Wnt regulated processes such as antero-posterior axial patterning, limb development, somitogenesis and eye fo…
Annexin A1	ANXA1	533		ANXA1_HUMAN	P04083	Plays important roles in the innate immune response as effector of glucocorticoid-mediated responses and regulator of the inflammatory process. Has anti-inflammatory activity (PubMed:8425544). Plays a role in glucocorticoid-mediated down-regulation of the early phase of the inflammatory response (By similarity). Promotes resolution of inflammation and wound healing (PubMed:25664854). Functions at…										YES
Complement C4-A	C4A	1323		CO4A_HUMAN	P0C0L4	Non-enzymatic component of C3 and C5 convertases and thus essential for the propagation of the classical complement pathway. Covalently binds to immunoglobulins and immune complexes and enhances the solubilization of immune aggregates and the clearance of IC through CR1 on erythrocytes. C4A isotype is responsible for effective binding to form amide bonds with immune aggregates or protein antigens…
Microtubule-actin cross-linking factor 1, isoforms 1/2/3/5	MACF1	13664	YES	H3BQK9_HUMAN	Q9UPN3	Isoform 2: F-actin-binding protein which plays a role in cross-linking actin to other cytoskeletal proteins and also binds to microtubules (PubMed:15265687, PubMed:20937854). Plays an important role in ERBB2-dependent stabilization of microtubules at the cell cortex (PubMed:20937854). Acts as a positive regulator of Wnt receptor signaling pathway and is involved in the translocation of AXIN1 and …	YES			YES	YES				Microtubule binding, actin binding		Actin regulation
Transforming growth factor beta-2	TGFB2	11768		TGFB2_HUMAN	P61812	Transforming growth factor beta-2 proprotein: Precursor of the Latency-associated peptide (LAP) and Transforming growth factor beta-2 (TGF-beta-2) chains, which constitute the regulatory and active subunit of TGF-beta-2, respectively. Latency-associated peptide: Required to maintain the Transforming growth factor beta-2 (TGF-beta-2) chain in a latent state during storage in extracellular matrix (…
Mutant hemoglobin alpha 2 globin chain	HBA2	4824		HBA_HUMAN	P69905	Involved in oxygen transport from the lung to the various peripheral tissues.
Peptidyl-prolyl cis-trans isomerase A	PPIA	9253		PPIA_HUMAN	P62937	PPIases accelerate the folding of proteins. It catalyzes the cis-trans isomerization of proline imidic peptide bonds in oligopeptides.										YES
Keratin, type II cytoskeletal 6B	KRT6B	6444		K2C6B_HUMAN	P04259	There are at least six isoforms of human type II keratin-6 (K6). There are two types of cytoskeletal and microfibrillar keratin, I (acidic) and II (neutral to basic) (40-55 and 56-70 kDa, respectively).		YES
Heterogeneous nuclear ribonucleoprotein U	HNRNPU	5048		HNRPU_HUMAN	Q00839	DNA- and RNA-binding protein involved in several cellular processes such as nuclear chromatin organization, telomere-length regulation, transcription, mRNA alternative splicing and stability, Xist-mediated transcriptional silencing and mitotic cell progression (PubMed:10490622, PubMed:18082603, PubMed:19029303, PubMed:22325991, PubMed:25986610, PubMed:28622508). Plays a role in the regulation of …					YES				Actin binding
Histone H1.5	HIST1H1B; H1-5	4719		H15_HUMAN	P16401	Histone H1 protein binds to linker DNA between nucleosomes forming the macromolecular structure known as the chromatin fiber. Histones H1 are necessary for the condensation of nucleosome chains into higher-order structured fibers. Acts also as a regulator of individual gene transcription through chromatin remodeling, nucleosome spacing and DNA methylation
Slit homolog 2 protein	SLIT2	11086		SLIT2_HUMAN	O94813	Thought to act as molecular guidance cue in cellular migration, and function appears to be mediated by interaction with roundabout homolog receptors. During neural development involved in axonal navigation at the ventral midline of the neural tube and projection of axons to different regions. SLIT1 and SLIT2 seem to be essential for midline guidance in the forebrain by acting as repulsive signal …
HCG1991735	IQGAP1	6110		IQGA1_HUMAN	P46940	Plays a crucial role in regulating the dynamics and assembly of the actin cytoskeleton. Binds to activated CDC42 but does not stimulate its GTPase activity. It associates with calmodulin. Could serve as an assembly scaffold for the organization of a multimolecular complex that would interface incoming signals to the reorganization of the actin cytoskeleton at the plasma membrane. May promote neur…									GTPase activator activity	YES
Coagulation factor V	F5	3542		FA5_HUMAN	P12259	Central regulator of hemostasis. It serves as a critical cofactor for the prothrombinase activity of factor Xa that results in the activation of prothrombin to thrombin.
Tissue-type plasminogen activator	PLAT	9051		TPA_HUMAN	P00750	Converts the abundant, but inactive, zymogen plasminogen to plasmin by hydrolyzing a single Arg-Val bond in plasminogen. By controlling plasmin-mediated proteolysis, it plays an important role in tissue remodeling and degradation, in cell migration and many other physiopathological events. Plays a direct role in facilitating neuronal migration.
Alpha-actinin-1	ACTN1	163	YES	ACTN1_HUMAN	P12814	F-actin cross-linking protein which is thought to anchor actin to a variety of intracellular structures. This is a bundling protein.	YES				YES	YES			Actin filament binding, integrin binding	YES	Actin regulation
Semaphorin-3A	SEMA3A	10723		SEM3A_HUMAN	Q14563	Involved in the development of the olfactory system and in neuronal control of puberty. Induces the collapse and paralysis of neuronal growth cones. Could serve as a ligand that guides specific growth cones by a motility-inhibiting mechanism. Binds to the complex neuropilin-1/plexin-1.
Connective tissue growth factor	CTGF, CCN2	2500		CTGF_HUMAN	P29279	Major connective tissue mitoattractant secreted by vascular endothelial cells. Promotes proliferation and differentiation of chondrocytes. Mediates heparin- and divalent cation-dependent cell adhesion in many cell types including fibroblasts, myofibroblasts, endothelial and epithelial cells. Enhances fibroblast growth factor-induced DNA synthesis.			YES			YES			Integrin binding
cDNA FLJ54622, highly similar to Prothrombin (EC 3.4.21.5)	F2	3535		THRB_HUMAN	P00734	Thrombin, which cleaves bonds after Arg and Lys, converts fibrinogen to fibrin and activates factors V, VII, VIII, XIII, and, in complex with thrombomodulin, protein C. Functions in blood homeostasis, inflammation and wound healing. Prothrombin is activated on the surface of a phospholipid membrane that binds the amino end of prothrombin and factors Va and Xa in Ca-dependent interactions; factor …
Heat shock protein 90kDa alpha (Cytosolic), class B member 1	HSP90AB1	5258		HS90B_HUMAN	P08238	Molecular chaperone that promotes the maturation, structural maintenance and proper regulation of specific target proteins involved for instance in cell cycle control and signal transduction. Undergoes a functional cycle that is linked to its ATPase activity. This cycle probably induces conformational changes in the client proteins, thereby causing their activation. Interacts dynamically with var…
Alpha-enolase	ENO1	3350		ENOA_HUMAN	P06733	Multifunctional enzyme that, as well as its role in glycolysis, plays a part in various processes such as growth control, hypoxia tolerance and allergic responses. May also function in the intravascular and pericellular fibrinolytic system due to its ability to serve as a receptor and activator of plasminogen on the cell surface of several cell-types such as leukocytes and neurons. Stimulates imm…
Ribosomal protein S27a	RPS27A	10417		RS27A_HUMAN	P62979	Ubiquitin: Exists either covalently attached to another protein, or free (unanchored). When covalently bound, it is conjugated to target proteins via an isopeptide bond either as a monomer (monoubiquitin), a polymer linked via different Lys residues of the ubiquitin (polyubiquitin chains) or a linear polymer linked via the initiator Met of the ubiquitin (linear polyubiquitin chains). Polyubiquiti…
Keratin, type I cytoskeletal 16	KRT16	6423		K1C16_HUMAN	P08779	Epidermis-specific type I keratin that plays a key role in skin. Acts as a regulator of innate immunity in response to skin barrier breach: required for some inflammatory checkpoint for the skin barrier maintenance.		YES							Intermediate filament cytoskeleton organization
Collagen triple helix repeat-containing protein 1	CTHRC1	18831		CTHR1_HUMAN	Q96CG8	May act as a negative regulator of collagen matrix deposition.			YES				YES
Complement C1q tumor necrosis factor-related protein 3	C1QTNF3	14326		C1QT3_HUMAN	Q9BXJ4
KN motif and ankyrin repeat domains 1	KANK1	19309		KANK1_HUMAN	Q14678	Involved in the control of cytoskeleton formation by regulating actin polymerization. Inhibits actin fiber formation and cell migration (PubMed:25961457). Inhibits RhoA activity; the function involves phosphorylation through PI3K/Akt signaling and may depend on the competetive interaction with 14-3-3 adapter proteins to sequester them from active complexes (PubMed:25961457). Inhibits the formatio…
Clathrin heavy chain	CLTC	2092		CLH1_HUMAN	Q00610	Clathrin is the major protein of the polyhedral coat of coated pits and vesicles. Two different adapter protein complexes link the clathrin lattice either to the plasma membrane or to the trans-Golgi network. Acts as component of the TACC3/ch-TOG/clathrin complex proposed to contribute to stabilization of kinetochore fibers of the mitotic spindle by acting as inter-microtubule bridge (PubMed:1585…										YES
Histone H2B type 1-M	HIST1H2BM; H2BC14	4750		H2B1M_HUMAN	Q99879	Core component of nucleosome. Nucleosomes wrap and compact DNA into chromatin, limiting DNA accessibility to the cellular machineries which require DNA as a template. Histones thereby play a central role in transcription regulation, DNA repair, DNA replication and chromosomal stability. DNA accessibility is regulated via a complex set of post-translational modifications of histones, also called h…
Hyaluronan-binding protein 2	HABP2	4798		HABP2_HUMAN	Q14520	Cleaves the alpha-chain at multiple sites and the beta-chain between 'Lys-53' and 'Lys-54' but not the gamma-chain of fibrinogen and therefore does not initiate the formation of the fibrin clot and does not cause the fibrinolysis directly. It does not cleave (activate) prothrombin and plasminogen but converts the inactive single chain urinary plasminogen activator (pro-urokinase) to the active tw…
Microtubule-associated protein	MAP4	6862		MAP4_HUMAN	P27816	Non-neuronal microtubule-associated protein. Promotes microtubule assembly.				YES					Microtubule binding
Histone 1, H1e	HIST1H1E; H1-4	4718		H14_HUMAN	P10412	Histone H1 protein binds to linker DNA between nucleosomes forming the macromolecular structure known as the chromatin fiber. Histones H1 are necessary for the condensation of nucleosome chains into higher-order structured fibers. Acts also as a regulator of individual gene transcription through chromatin remodeling, nucleosome spacing and DNA methylation
Ras-related C3 botulinum toxin substrate 1 (Rho family, small GTP binding protein Rac1)	RAC1	9801	YES	RAC1_HUMAN	P63000	Plasma membrane-associated small GTPase which cycles between active GTP-bound and inactive GDP-bound states. In its active state, binds to a variety of effector proteins to regulate cellular responses such as secretory processes, phagocytosis of apoptotic cells, epithelial cell polarization, neurons adhesion, migration and differentiation, and growth-factor induced formation of membrane ruffles (…								YES	GTPase activity	YES	GTPase
Periostin	POSTN	16953		POSTN_HUMAN	Q15063	Induces cell attachment and spreading and plays a role in cell adhesion (PubMed:12235007). Enhances incorporation of BMP1 in the fibronectin matrix of connective tissues, and subsequent proteolytic activation of lysyl oxidase LOX			YES				YES
Histone H4	HIST1H4H; H4C1	4781		H4_HUMAN	P62805	Core component of nucleosome. Nucleosomes wrap and compact DNA into chromatin, limiting DNA accessibility to the cellular machineries which require DNA as a template. Histones thereby play a central role in transcription regulation, DNA repair, DNA replication and chromosomal stability. DNA accessibility is regulated via a complex set of post-translational modifications of histones, also called h…
Spectrin beta chain	SPTBN1	11275		SPTB2_HUMAN	Q01082	Fodrin, which seems to be involved in secretion, interacts with calmodulin in a calcium-dependent manner and is thus candidate for the calcium-dependent movement of the cytoskeleton at the membrane.	YES				YES				Actin binding, structural constituent of cytoskeleton
Spectrin, alpha, non-erythrocytic 1 (Alpha-fodrin)	SPTAN1	11273		SPTN1_HUMAN	Q13813	Fodrin, which seems to be involved in secretion, interacts with calmodulin in a calcium-dependent manner and is thus candidate for the calcium-dependent movement of the cytoskeleton at the membrane.	YES				YES				Actin binding, structural constituent of cytoskeleton
Plasminogen	PLG	9071		PLMN_HUMAN	P00747	Plasmin dissolves the fibrin of blood clots and acts as a proteolytic factor in a variety of other processes including embryonic development, tissue remodeling, tumor invasion, and inflammation. In ovulation, weakens the walls of the Graafian follicle. It activates the urokinase-type plasminogen activator, collagenases and several complement zymogens, such as C1 and C5. Cleavage of fibronectin an…
A disintegrin and metalloproteinase with thrombospondin motifs 1	ADAMTS1	217		ATS1_HUMAN	Q9UHI8	Cleaves aggrecan, a cartilage proteoglycan, at the '1938-Glu-|-Leu-1939' site (within the chondroitin sulfate attachment domain), and may be involved in its turnover (By similarity). Has angiogenic inhibitor activity. Active metalloprotease, which may be associated with various inflammatory processes as well as development of cancer cachexia. May play a critical role in follicular rupture.			YES
Matrilin 2	MATN2	6908		MATN2_HUMAN	O00339	Involved in matrix assembly.							YES		Extracellular matrix structural constituent
Cytoplasmic dynein 1 heavy chain 1	DYNC1H1	2961		DYHC1_HUMAN	Q14204	Cytoplasmic dynein 1 acts as a motor for the intracellular retrograde motility of vesicles and organelles along microtubules. Dynein has ATPase activity; the force-producing power stroke is thought to occur on release of ADP. Plays a role in mitotic spindle assembly and metaphase plate congression (PubMed:27462074).				YES
Eukaryotic initiation factor 4A-I	EIF4A1	3282		IF4A1_HUMAN	P60842	ATP-dependent RNA helicase which is a subunit of the eIF4F complex involved in cap recognition and is required for mRNA binding to ribosome. In the current model of translation initiation, eIF4A unwinds RNA secondary structures in the 5'-UTR of mRNAs which is necessary to allow efficient binding of the small ribosomal subunit, and subsequent scanning for the initiator codon.
Galectin-1	LGALS1	6561		LEG1_HUMAN	P09382	Lectin that binds beta-galactoside and a wide array of complex carbohydrates. Plays a role in regulating apoptosis, cell proliferation and cell differentiation. Inhibits CD45 protein phosphatase activity and therefore the dephosphorylation of Lyn kinase. Strong inducer of T-cell apoptosis.			YES
Pleckstrin homology-like domain, family B, member 1	PHLDB1	23697		PHLB1_HUMAN	Q86UU1
Probable ATP-dependent RNA helicase DDX5	DDX5	2746		DDX5_HUMAN	P17844	Involved in the alternative regulation of pre-mRNA splicing; its RNA helicase activity is necessary for increasing tau exon 10 inclusion and occurs in a RBM4-dependent manner. Binds to the tau pre-mRNA in the stem-loop region downstream of exon 10. The rate of ATP hydrolysis is highly stimulated by single-stranded RNA. Involved in transcriptional regulation; the function is independent of the RNA…
Collagen alpha-1(VIII) chain	COL8A1	2215		CO8A1_HUMAN	P27658	Macromolecular component of the subendothelium. Major component of the Descemet's membrane (basement membrane) of corneal endothelial cells. Also component of the endothelia of blood vessels. Necessary for migration and proliferation of vascular smooth muscle cells and thus, has a potential role in the maintenance of vessel wall integrity and structure, in particular in atherogenesis. Vastatin, t…			YES				YES		Extracellular matrix organization
Keratin, type II cytoskeletal 5	KRT5	6442		K2C5_HUMAN	P13647	There are two types of cytoskeletal and microfibrillar keratin: I (acidic; 40-55 kDa) and II (neutral to basic; 56-70 kDa).		YES							Structural constituent of cytoskeleton
Midkine	MDK	6972		MK_HUMAN	P21741	Secreted protein that functions as cytokine and growth factor and mediates its signal through cell-surface proteoglycan and non-proteoglycan receptors (PubMed:18469519, PubMed:12573468, PubMed:12122009, PubMed:10212223, PubMed:24458438, PubMed:15466886, PubMed:12084985, PubMed:10772929). Binds cell-surface proteoglycan receptors via their chondroitin sulfate (CS) groups (PubMed:12084985, PubMed:1…
Nestin	NES	7756		NEST_HUMAN	P48681	Required for brain and eye development. Promotes the disassembly of phosphorylated vimentin intermediate filaments (IF) during mitosis and may play a role in the trafficking and distribution of IF proteins and other cellular factors to daughter cells during progenitor cell division. Required for survival, renewal and mitogen-stimulated proliferation of neural progenitor cells		YES							Intermediate filament binding
Heat shock 70 kDa protein 1B	HSPA1B	5233		HS71B_HUMAN	P0DMV9	Molecular chaperone implicated in a wide variety of cellular processes, including protection of the proteome from stress, folding and transport of newly synthesized polypeptides, activation of proteolysis of misfolded proteins and the formation and dissociation of protein complexes. Plays a pivotal role in the protein quality control system, ensuring the correct folding of proteins, the re-foldin…										YES
Nucleolin	NCL	7667		NUCL_HUMAN	P19338	Nucleolin is the major nucleolar protein of growing eukaryotic cells. It is found associated with intranucleolar chromatin and pre-ribosomal particles. It induces chromatin decondensation by binding to histone H1. It is thought to play a role in pre-rRNA transcription and ribosome assembly. May play a role in the process of transcriptional elongation. Binds RNA oligonucleotides with 5'-UUAGGG-3' …
Leucine zipper protein 1	LUZP1	14985		LUZP1_HUMAN	Q86V48
ELKS/Rab6-interacting/CAST family member 1	ERC1	17072		RB6I2_HUMAN	Q8IUD2	Regulatory subunit of the IKK complex. Probably recruits IkappaBalpha/NFKBIA to the complex. May be involved in the organization of the cytomatrix at the nerve terminals active zone (CAZ) which regulates neurotransmitter release. May be involved in vesicle trafficking at the CAZ. May be involved in Rab-6 regulated endosomes to Golgi transport.
Complement decay-accelerating factor	CD55	2665		DAF_HUMAN	P08174	This protein recognizes C4b and C3b fragments that condense with cell-surface hydroxyl or amino groups when nascent C4b and C3b are locally generated during C4 and c3 activation. Interaction of daf with cell-associated C4b and C3b polypeptides interferes with their ability to catalyze the conversion of C2 and factor B to enzymatically active C2a and Bb and thereby prevents the formation of C4b2a …
KN motif and ankyrin repeat domain-containing protein 2	KANK2	29300		KANK2_HUMAN	Q63ZY3	Involved in transcription regulation by sequestering in the cytoplasm nuclear receptor coactivators such as NCOA1, NCOA2 and NCOA3 (PubMed:17476305). Involved in regulation of caspase-independent apoptosis by sequestering the proapoptotic factor AIFM1 in mitochondria (PubMed:22371500). Pro-apoptotic stimuli can induce its proteasomal degradation allowing the translocation of AIFM1 to the nucleus …
Utrophin	UTRN	12635		UTRO_HUMAN	P46939	May play a role in anchoring the cytoskeleton to the plasma membrane.	YES				YES	YES			Actin binding, integrin binding
60S ribosomal protein L13	RPL13	10303		RL13_HUMAN	P26373
40S ribosomal protein S3	RPS3	10420		RS3_HUMAN	P23396	Involved in translation as a component of the 40S small ribosomal subunit (PubMed:8706699). Has endonuclease activity and plays a role in repair of damaged DNA (PubMed:7775413). Cleaves phosphodiester bonds of DNAs containing altered bases with broad specificity and cleaves supercoiled DNA more efficiently than relaxed DNA (PubMed:15707971). Displays high binding affinity for 7,8-dihydro-8-oxogua…									Microtubule binding	YES
Integrin-linked protein kinase	ILK	6040	YES	ILK_HUMAN	Q13418	Receptor-proximal protein kinase regulating integrin-mediated signal transduction (PubMed:8538749, PubMed:9736715). May act as a mediator of inside-out integrin signaling. Focal adhesion protein part of the complex ILK-PINCH. This complex is considered to be one of the convergence points of integrin- and growth factor-signaling pathway. Could be implicated in mediating cell architecture, adhesion…						YES			Integrin binding	YES	Ser/thr kinase
Lipoma-preferred partner	LPP	6679	YES	LPP_HUMAN	Q93052	May play a structural role at sites of cell adhesion in maintaining cell shape and motility. In addition to these structural functions, it may also be implicated in signaling events and activation of gene transcription. May be involved in signal transduction from cell adhesion sites to the nucleus allowing successful integration of signals arising from soluble factors and cell-cell adhesion sites…										YES	Adaptor
cDNA FLJ53573, highly similar to Myosin Ic	MYO1C	7597		MYO1C_HUMAN	O00159	Myosins are actin-based motor molecules with ATPase activity. Unconventional myosins serve in intracellular movements. Their highly divergent tails are presumed to bind to membranous compartments, which would be moved relative to actin filaments. Involved in glucose transporter recycling in response to insulin by regulating movement of intracellular GLUT4-containing vesicles to the plasma membran…	YES				YES				Actin filament binding
Small nuclear ribonucleoprotein E	SNRPE	11161		RUXE_HUMAN	P62304	Plays role in pre-mRNA splicing as core component of the SMN-Sm complex that mediates spliceosomal snRNP assembly and as component of the spliceosomal U1, U2, U4 and U5 small nuclear ribonucleoproteins (snRNPs), the building blocks of the spliceosome (PubMed:11991638, PubMed:18984161, PubMed:23246290, PubMed:19325628, PubMed:23333303, PubMed:25555158, PubMed:26912367, PubMed:28502770, PubMed:2878…
Heterogeneous nuclear ribonucleoproteins C1/C2	HNRNPC	5035		HNRPC_HUMAN	P07910	Binds pre-mRNA and nucleates the assembly of 40S hnRNP particles (PubMed:8264621). Interacts with poly-U tracts in the 3'-UTR or 5'-UTR of mRNA and modulates the stability and the level of translation of bound mRNA molecules (PubMed:12509468, PubMed:16010978, PubMed:7567451, PubMed:8264621). Single HNRNPC tetramers bind 230-240 nucleotides. Trimers of HNRNPC tetramers bind 700 nucleotides (PubMed…
Sorbin and SH3 domain containing 1	SORBS1	14565	YES	SRBS1_HUMAN	Q9BX66	Plays a role in tyrosine phosphorylation of CBL by linking CBL to the insulin receptor. Required for insulin-stimulated glucose transport. Involved in formation of actin stress fibers and focal adhesions					YES				Actin binding	YES	Adaptor
Liprin-alpha-1	PPFIA1	9245	YES	LIPA1_HUMAN	Q13136	May regulate the disassembly of focal adhesions. May localize receptor-like tyrosine phosphatases type 2A at specific sites on the plasma membrane, possibly regulating their interaction with the extracellular environment and their association with substrates.										YES	Adaptor
Sorbin and SH3 domain-containing protein 2 (Fragment)	SORBS2	24098	YES	SRBS2_HUMAN	O94875	Adapter protein that plays a role in the assembling of signaling complexes, being a link between ABL kinases and actin cytoskeleton. Can form complex with ABL1 and CBL, thus promoting ubiquitination and degradation of ABL1. May play a role in the regulation of pancreatic cell adhesion, possibly by acting on WASF1 phosphorylation, enhancing phosphorylation by ABL1, as well as dephosphorylation by …									Structural constituent of cytoskeleton	YES	Adaptor
Histone H1.0	H1F0; H1-0	4714		H10_HUMAN	P07305	Histones H1 are necessary for the condensation of nucleosome chains into higher-order structures. The H1F0 histones are found in cells that are in terminal stages of differentiation or that have low rates of cell division.
LIM domain-containing protein 1	LIMD1	6612		LIMD1_HUMAN	Q9UGP4	Adapter or scaffold protein which participates in the assembly of numerous protein complexes and is involved in several cellular processes such as cell fate determination, cytoskeletal organization, repression of gene transcription, cell-cell adhesion, cell differentiation, proliferation and migration. Positively regulates microRNA (miRNA)-mediated gene silencing and is essential for P-body forma…										YES
Triosephosphate isomerase	TPI1	12009		TPIS_HUMAN	P60174	Triosephosphate isomerase is an extremely efficient metabolic enzyme that catalyzes the interconversion between dihydroxyacetone phosphate (DHAP) and D-glyceraldehyde-3-phosphate (G3P) in glycolysis and gluconeogenesis.
Prelamin-A/C	LMNA	6636		LMNA_HUMAN	P02545	Lamins are components of the nuclear lamina, a fibrous layer on the nucleoplasmic side of the inner nuclear membrane, which is thought to provide a framework for the nuclear envelope and may also interact with chromatin. Lamin A and C are present in equal amounts in the lamina of mammals. Plays an important role in nuclear assembly, chromatin organization, nuclear membrane and telomere dynamics. …		YES
Supervillin	SVIL	11480	YES	SVIL_HUMAN	O95425	Isoform 1: Forms a high-affinity link between the actin cytoskeleton and the membrane. Is among the first costameric proteins to assemble during myogenesis and it contributes to myogenic membrane structure and differentiation (PubMed:12711699). Appears to be involved in myosin II assembly. May modulate myosin II regulation through MLCK during cell spreading, an initial step in cell migration. May…	YES				YES				Actin filament binding	YES	Actin regulation
Pleckstrin homology-like domain family B member 2 (Fragment)	PHLDB2	29573		PHLB2_HUMAN	Q86SQ0	Seems to be involved in the assembly of the postsynaptic apparatus. May play a role in acetyl-choline receptor (AChR) aggregation in the postsynaptic membrane										YES
Ribosomal protein L32	RPL32	10336		RL32_HUMAN	P62910
Major vault protein	MVP	7531		MVP_HUMAN	Q14764	Required for normal vault structure. Vaults are multi-subunit structures that may act as scaffolds for proteins involved in signal transduction. Vaults may also play a role in nucleo-cytoplasmic transport. Down-regulates IFNG-mediated STAT1 signaling and subsequent activation of JAK. Down-regulates SRC activity and signaling through MAP kinases.
L-lactate dehydrogenase A chain	LDHA	6535		LDHA_HUMAN	P00338	This protein is involved in step 1 of the subpathway that synthesizes (S)-lactate from pyruvate.
40S ribosomal protein S11	RPS11	10384		RS11_HUMAN	P62280											YES
Synemin	SYNM	24466	YES	SYNEM_HUMAN	O15061	Type-VI intermediate filament (IF) which plays an important cytoskeletal role within the muscle cell cytoskeleton. It forms heteropolymeric IFs with desmin and/or vimentin, and via its interaction with cytoskeletal proteins alpha-dystrobrevin, dystrophin, talin-1, utrophin and vinculin, is able to link these heteropolymeric IFs to adherens-type junctions, such as to the costameres, neuromuscular …		YES							Intermediate filament binding, structural constituent of cytoskeleton		Adaptor
Tissue factor pathway inhibitor	TFPI	11760		TFPI1_HUMAN	P10646	Inhibits factor X (X(a)) directly and, in a Xa-dependent way, inhibits VIIa/tissue factor activity, presumably by forming a quaternary Xa/LACI/VIIa/TF complex. It possesses an antithrombotic action and also the ability to associate with lipoproteins in plasma.
PDZ and LIM domain protein 7	PDLIM7	22958		PDLI7_HUMAN	Q9NR12	May function as a scaffold on which the coordinated assembly of proteins can occur. May play a role as an adapter that, via its PDZ domain, localizes LIM-binding proteins to actin filaments of both skeletal muscle and nonmuscle tissues. Involved in both of the two fundamental mechanisms of bone formation, direct bone formation (e.g. embryonic flat bones mandible and cranium), and endochondral bon…					YES				Actin binding	YES
60S ribosomal protein L23a	RPL23A	10317		RL23A_HUMAN	P62750	Component of the ribosome, a large ribonucleoprotein complex responsible for the synthesis of proteins in the cell. Binds a specific region on the 26S rRNA. May promote p53/TP53 degradation possibly through the stimulation of MDM2-mediated TP53 polyubiquitination (PubMed:26203195).
60S ribosomal protein L6	RPL6	10362		RL6_HUMAN	Q02878	Component of the large ribosomal subunit. Specifically binds to domain C of the Tax-responsive enhancer element in the long terminal repeat of HTLV-I (PubMed:8457378).										YES
Cysteine-rich secretory protein LCCL domain-containing 1	CRISPLD1	18206		CRLD1_HUMAN	Q9H336
Sulfhydryl oxidase 1	QSOX1	9756		QSOX1_HUMAN	O00391	Catalyzes the oxidation of sulfhydryl groups in peptide and protein thiols to disulfides with the reduction of oxygen to hydrogen peroxide (PubMed:17331072, PubMed:18393449, PubMed:23704371, PubMed:30367560, PubMed:23867277). Plays a role in disulfide bond formation in a variety of extracellular proteins (PubMed:17331072, PubMed:30367560, PubMed:22801504, PubMed:23867277). In fibroblasts, require…
GTP-binding nuclear protein Ran (Fragment)	RAN	9846		RAN_HUMAN	P62826	GTPase involved in nucleocytoplasmic transport, participating both to the import and the export from the nucleus of proteins and RNAs (PubMed:10400640, PubMed:8276887, PubMed:8896452, PubMed:8636225, PubMed:8692944, PubMed:9351834, PubMed:9428644, PubMed:9822603, PubMed:26272610). Switches between a cytoplasmic GDP- and a nuclear GTP-bound state by nucleotide exchange and GTP hydrolysis (PubMed:7…								YES	GTPase activity
Cysteine and glycine-rich protein 1	CSRP1	2469	YES	CSRP1_HUMAN	P21291	Could play a role in neuronal development.									Actinin binding	YES	Adaptor
ATP-dependent 6-phosphofructokinase, platelet type	PFKP	8878		PFKAP_HUMAN	Q01813	Catalyzes the phosphorylation of D-fructose 6-phosphate to fructose 1,6-bisphosphate by ATP, the first committing step of glycolysis. In human PFK exists as a system of 3 types of subunits, PFKM (muscle), PFKL (liver) and PFKP (platelet) isoenzymes.
Myosin light polypeptide 6	MYO6	7605		MYO6_HUMAN	Q9UM54	Myosins are actin-based motor molecules with ATPase activity (By similarity). Unconventional myosins serve in intracellular movements (By similarity). Myosin 6 is a reverse-direction motor protein that moves towards the minus-end of actin filaments (PubMed:10519557). Has slow rate of actin-activated ADP release due to weak ATP binding (By similarity). Functions in a variety of intracellular proce…	YES				YES				Actin binding
Tropomyosin 3 isoform 1 (Fragment)	TPM3	12012		Q5HYB6_HUMAN	Q5HYB6	Binds to actin filaments in muscle and non-muscle cells. Plays a central role, in association with the troponin complex, in the calcium dependent regulation of vertebrate striated muscle contraction. Smooth muscle contraction is regulated by interaction with caldesmon. In non-muscle cells is implicated in stabilizing cytoskeleton actin filaments.	YES
Thrombospondin type-1 domain-containing protein 4	THSD4	25835		THSD4_HUMAN	Q6ZMP0	Promotes FBN1 matrix assembly. Attenuates TGFB signaling, possibly by accelerating the sequestration of large latent complexes of TGFB or active TGFB by FBN1 microfibril assembly, thereby negatively regulating the expression of TGFB regulatory targets, such as POSTN (By similarity).			YES				YES
Septin-7	SEPT7; SEPTIN7	1717		SEPT7_HUMAN	Q16181	Filament-forming cytoskeletal GTPase. Required for normal organization of the actin cytoskeleton. Required for normal progress through mitosis. Involved in cytokinesis. Required for normal association of CENPE with the kinetochore. Plays a role in ciliogenesis and collective cell movements. Forms a filamentous structure with SEPTIN12, SEPTIN6, SEPTIN2 and probably SEPTIN4 at the sperm annulus whi…								YES	GTPase activity
40S ribosomal protein S8	RPS8	10441		RS8_HUMAN	P62241											YES
Pseudopodium-enriched atypical kinase 1	PEAK1	29431	YES	PEAK1_HUMAN	Q9H792	Probable catalytically inactive kinase. Scaffolding protein that regulates the cytoskeleton to control cell spreading and migration by modulating focal adhesion dynamics (PubMed:23105102, PubMed:20534451). Acts as a scaffold for mediating EGFR signaling (PubMed:23846654).										YES	Tyrosine kinase
Septin-9	SEPT9; SEPTIN9	7323		SEPT9_HUMAN	Q9UHD8	Filament-forming cytoskeletal GTPase. May play a role in cytokinesis (Potential). May play a role in the internalization of 2 intracellular microbial pathogens, Listeria monocytogenes and Shigella flexneri.								YES	GTPase activity
Septin-2	SEPT2; SEPTIN2	7729		SEPT2_HUMAN	Q15019	Filament-forming cytoskeletal GTPase. Forms a filamentous structure with SEPTIN12, SEPTIN6, SEPTIN2 and probably SEPTIN4 at the sperm annulus which is required for the structural integrity and motility of the sperm tail during postmeiotic differentiation (PubMed:25588830). Required for normal organization of the actin cytoskeleton. Plays a role in the biogenesis of polarized columnar-shaped epith…								YES	GTPase activity
Profilin-1	PFN1	8881		PROF1_HUMAN	P07737	Binds to actin and affects the structure of the cytoskeleton. At high concentrations, profilin prevents the polymerization of actin, whereas it enhances it at low concentrations. By binding to PIP2, it inhibits the formation of IP3 and DG. Inhibits androgen receptor (AR) and HTT aggregation and binding of G-actin is essential for its inhibition of AR.	YES				YES				Actin binding	YES	Actin regulation
MYO5A variant protein	MYO5A	7602		MYO5A_HUMAN	Q9Y4I1	Processive actin-based motor that can move in large steps approximating the 36-nm pseudo-repeat of the actin filament. Involved in melanosome transport. Also mediates the transport of vesicles to the plasma membrane. May also be required for some polarization process involved in dendrite formation.	YES				YES				Actin filament binding
Dynein light chain 1, cytoplasmic	DYNLL1	15476		DYL1_HUMAN	P63167	Acts as one of several non-catalytic accessory components of the cytoplasmic dynein 1 complex that are thought to be involved in linking dynein to cargos and to adapter proteins that regulate dynein function. Cytoplasmic dynein 1 acts as a motor for the intracellular retrograde motility of vesicles and organelles along microtubules. May play a role in changing or maintaining the spatial distribut…				YES
Filamin-binding LIM protein 1	FBLIM1	24686	YES	FBLI1_HUMAN	Q8WUP2	Serves as an anchoring site for cell-ECM adhesion proteins and filamin-containing actin filaments. Is implicated in cell shape modulation (spreading) and motility. May participate in the regulation of filamin-mediated cross-linking and stabilization of actin filaments. May also regulate the assembly of filamin-containing signaling complexes that control actin assembly. Promotes dissociation of FL…										YES	Adaptor
ADP/ATP translocase 2	SLC25A5	10991		ADT2_HUMAN	P05141	Catalyzes the exchange of cytoplasmic ADP with mitochondrial ATP across the mitochondrial inner membrane. As part of the mitotic spindle-associated MMXD complex it may play a role in chromosome segregation.
Calponin-3	CNN3	2157		CNN3_HUMAN	Q15417	Thin filament-associated protein that is implicated in the regulation and modulation of smooth muscle contraction. It is capable of binding to actin, calmodulin, troponin C and tropomyosin. The interaction of calponin with actin inhibits the actomyosin Mg-ATPase activity.	YES				YES				Actin binding	YES
60S ribosomal protein L36a-like	RPL36AL	10346		RL36L_HUMAN	Q969Q0	This gene has no introns in its coding regions, and therefore, was most likely produced by retrotransposition of the original X-linked gene during evolution.
40S ribosomal protein S26	RPS26	10414		RS26_HUMAN	P62854
Calponin-2	CNN2	2156		CNN2_HUMAN	Q99439	Thin filament-associated protein that is implicated in the regulation and modulation of smooth muscle contraction. It is capable of binding to actin, calmodulin, troponin C and tropomyosin. The interaction of calponin with actin inhibits the actomyosin Mg-ATPase activity.	YES				YES				Actin binding	YES
Protein phosphatase 1, regulatory (inhibitor) subunit 12A	PPP1R12A	7618		MYPT1_HUMAN	O14974	Key regulator of protein phosphatase 1C (PPP1C). Mediates binding to myosin. As part of the PPP1C complex, involved in dephosphorylation of PLK1. Capable of inhibiting HIF1AN-dependent suppression of HIF1A activity.										YES
* according to DAVID GO (cellular components) analysis - 46 out of 153 proteins were related with focal adhesions
** 26 out of 153 proteins were found using web based service adhesome.org ("Functional atlas of the integrin adhesome” by Zaidel-Bar R, Itzkovitz S, Ma'ayan A, Iyengar R, Geiger B. Nat Cell Biol. 2007; Aug;9(8):858-67 ; "The integrin adhesome: from genes and proteins to human disease” by Winograd-Katz SE, Fässler R, Geiger B, Legate KR. Nat Rev Mol Cell Biol. 2014 Apr;15(4):273-88

## Sheet: Table 2.4 DE proteins in clones
Supplement table 2.4 - Differentialy expressed proteins (a,b) found in 2αV and 3αV clones versus wild type MDA-MB-435S cells and DAVID GO analysis of DE proteins that were upregulated (c) or downregulated (d)
a)	Upregulated proteins	Name	2αV	3αV	c)	Category	Term	Genes	Count	%	P-Value	Benjamini	=-LOG10(Pvalue)
		CRISPLD1	YES	-		GOTERM_CC_DIRECT	extracellular exosome		12	70.6	2.4e-06	0.00017	3.76955
		Moesin	YES	YES		GOTERM_CC_DIRECT	extracellular matrix		6	35.3	4.1e-06	0.00014	3.85387
		Vitronectin	YES	-		GOTERM_CC_DIRECT	extracellular space		9	52.9	6.6e-06	0.00015	3.82391
		DDX5	YES	-		GOTERM_CC_DIRECT	basement membrane		4	23.5	4.2e-05	0.00074	3.13077
		HABP2	YES	YES		GOTERM_CC_DIRECT	extracellular region		7	41.2	0.0017	0.024	1.61979
		Hemicentin-1	-	YES
		Matrilin 2	-	YES
		Triosephosphat isomerase	-	YES
		CD55	-	YES
		Midkine	-	YES
		Annexin 2	-	YES
		Periostin	-	YES
		Serine protease 23	-	YES
		Coagulation factor V	-	YES
		Nucleolin	-	YES
		Keratin 10	-	YES
		Plasminogen	-	YES
b)	Downregulated proteins	Name	2αV	3αV	d)	Category	Term	Genes	Count	%	P-Value	Benjamini	=-LOG10(Pvalue)
		Plectin	YES	YES		GOTERM_CC_DIRECT	focal adhesion		13	100	8.1e-21	5.8e-19	18.2366
		Talin 1	YES	YES		GOTERM_CC_DIRECT	cell-cell adherens junction		7	53.8	2.5e-08	9e-07	6.04576
		Filamin A	YES	YES		GOTERM_CC_DIRECT	brush border		5	38.5	5.2e-08	1.2e-06	5.92082
		Talin 2	YES	YES		GOTERM_CC_DIRECT	cell-cell junction		6	46.2	5.3e-08	9.5e-07	6.02228
		Filamin B	YES	YES		GOTERM_CC_DIRECT	actin cytoskeleton		6	46.2	1.7e-07	2.5e-06	5.60206
		Vinculin	YES	YES		GOTERM_CC_DIRECT	extracellular exosome		10	76.9	6.9e-06	8.3e-05	4.08092
		Integrin αV	YES	YES		GOTERM_CC_DIRECT	plasma membrane		11	84.6	1.4e-05	0.00015	3.82391
		Actinin alpha 4	YES	YES		GOTERM_CC_DIRECT	Z disc		4	30.8	5.6e-05	0.0005	3.30103
		Integrin β5	YES	YES		GOTERM_CC_DIRECT	cytoplasm		9	69.2	0.007	0.055	1.25964
		Actinin alpha 1	YES	YES		GOTERM_CC_DIRECT	cytosol		7	53.8	0.012	0.085	1.07058
		AHNAK	-	YES		GOTERM_CC_DIRECT	extracellular region		5	38.5	0.017	0.11	0.958607
		Liprin β1	-	YES		GOTERM_CC_DIRECT	intracellular		4	30.8	0.052	0.27	0.568636
		Tensin 3	-	YES

## Sheet: Table 2.5 New adhesome proteins
Supplement table 2.5 -List of the non-detected proteins in other IACs-based isolation studies so far (up). DAVID GO analysis of the proteins from the list (down).
							Adhesome				Spectral count									QSPEC output (2αV vs MDA-MB-435S)								QSPEC output (3αV vs MDA-MB-435S)
11	Sushi repeat-containing protein SRPX	SRPX	11309	SRPX_HUMAN	P78539	52 kDa					26	32	19	21	27	28	19	31		0.188	0.9489	0.777797	0.326774	0.763528	0.109134			0.131	0.7659	0.467739	0.167846	0.822121	0.329996
16	Keratin, type I cytoskeletal 9	KRT9	6447	K1C9_HUMAN	P35527	62 kDa					29	18	7	24	21	6	23	24		0.061	0.3018	0.996191	0.67977	0.706206	0.00165739			0.26	13.894	0.172868	0.061055	0.75123	0.762285
21	Vitronectin	VTN	12724	D9ZGG2_HUMAN	P04004	54 kDa					25	20	5	22	11	9	11	14		0.649	24.598	0.006654	0.003661	0.702514	2.17692	YES		0.385	16.039	0.110433	0.040426	0.728722	0.956901
25	Tubulin beta chain	TUBB	20778	Q5SU16_HUMAN	P07437	50 kDa					14	7	13	12	10	20	14	11		-0.154	-0.5186	0.944504	0.834914	0.40027	0.0247962			-0.006	-0.025	0.90291	0.393606	0.860438	0.0443555
28	Serum albumin	ALB	399	ALBU_HUMAN	P02768	69 kDa					11	12	4	10	14	6	15	15		-0.218	-0.7647	0.74855	0.837178	0.270399	0.125779			-0.002	-0.0066	0.896007	0.388079	0.860798	0.0476886
38	Glyceraldehyde-3-phosphate dehydrogenase	GAPDH	4141	G3P_HUMAN	P04406	36 kDa					7	5	10	6	5	17	10	8		-0.384	-0.9958	0.521031	0.823863	0.167934	0.283136			-0.263	-0.9442	0.980624	0.603493	0.74723	0.00849748
43	Secreted frizzled-related protein 1	SFRP1	10776	SFRP1_HUMAN	Q8N474	35 kDa					9	8	10	4	8	9	7	5		0.372	0.9714	0.755734	0.313706	0.763548	0.121631			0.291	0.9451	0.362327	0.129335	0.802318	0.440899
46	Alpha-2-macroglobulin	A2M	7	A2MG_HUMAN	P01023	163 kDa					7	8	2	10	9	5	9	9		-0.171	-0.4632	0.970806	0.831595	0.430102	0.0128675			0.185	0.5937	0.579368	0.210851	0.838461	0.237045
49	Latent-transforming growth factor beta-binding protein 4	LTBP4	6717	LTBP4_HUMAN	Q8N2S1	169 kDa					5	5	7	4	3	16	3	2		0.746	12.622	0.445547	0.170089	0.755272	0.351106			-0.162	-0.4804	0.999469	0.517755	0.827148	0.000230672
52	Dickkopf-related protein 1	DKK1	2891	DKK1_HUMAN	O94907	29 kDa					7	8	9	4	7	9	9	6		0.022	0.0597	0.99703	0.753654	0.650359	0.00129177			0.069	0.2326	0.79196	0.31525	0.859341	0.101297
54	Complement C4-A	C4A	1323	CO4A_HUMAN	P0C0L4	193 kDa					10	4	2	8	7	6	8	8		-0.092	-0.2444	1	0.809289	0.53918	0			0.01	0.0288	0.882589	0.377395	0.8613	0.0542415
57	Mutant hemoglobin alpha 2 globin chain	HBA2	4824	HBA_HUMAN	P69905	15 kDa					6	8	4	5	7	7	6	7		0.109	0.2906	0.995943	0.68395	0.704137	0.00176552			0.015	0.044	0.876478	0.372785	0.861433	0.057259
59	Keratin, type II cytoskeletal 6B	KRT6B	6444	K2C6B_HUMAN	P04259	60 kDa					18	8	0	14	11	6	12	13		0.061	0.2229	0.994854	0.707549	0.690646	0.00224065			0.065	0.2556	0.780355	0.308261	0.858638	0.107708
64	Coagulation factor V	F5	3542	FA5_HUMAN	P12259	252 kDa					5	6	7	7	6	3	4	7		0.043	0.0998	0.995083	0.743568	0.661381	0.00214069			0.647	17.925	0.070388	0.027681	0.710486	1.1525	YES
69	cDNA FLJ54622, highly similar to Prothrombin (EC 3.4.21.5)	F2	3535	THRB_HUMAN	P00734	53 kDa					7	8	3	7	9	3	4	7		0.333	0.7886	0.905569	0.424096	0.759859	0.0430785			0.597	17.101	0.086139	0.032701	0.718265	1.0648
70	Heat shock protein 90kDa alpha (Cytosolic), class B member 1	HSP90AB1	5258	HS90B_HUMAN	P08238	83 kDa					6	3	5	3	3	4	5	4		0.047	0.0996	0.995103	0.743621	0.661328	0.00213196			0.077	0.1924	0.811503	0.327506	0.860343	0.0907099
72	Ribosomal protein S27a	RPS27A	10417	RS27A_HUMAN	P62979	18 kDa					4	3	4	2	5	9	4	4		-0.086	-0.1683	1	0.798407	0.571701	0			-0.166	-0.4481	0.997813	0.510066	0.831036	0.000950842
73	Keratin, type I cytoskeletal 16	KRT16	6423	K1C16_HUMAN	P08779	51 kDa					6	6	1	8	8	4	5	8		-0.071	-0.181	1	0.800351	0.566491	0			0.242	0.7212	0.496217	0.178463	0.826675	0.304328
75	Complement C1q tumor necrosis factor-related protein 3	C1QTNF3	14326	C1QT3_HUMAN	Q9BXJ4	27 kDa					7	1	6	3	5	4	5	4		-0.101	-0.1952	1	0.802459	0.560556	0			0.357	0.888	0.394088	0.140896	0.808837	0.404407
78	Histone H2B type 1-M	HIST1H2BM; H2BC14	4750	H2B1M_HUMAN	Q99879	14 kDa					2	2	3	4	2	7	3	4		-0.597	-0.9192	0.594154	0.82948	0.198995	0.226101			-0.215	-0.4905	0.999807	0.520117	0.825886	8.38269e-05
79	Hyaluronan-binding protein 2	HABP2	4798	HABP2_HUMAN	Q14520	63 kDa					4	4	3	4	3	2	1	1		1.57	19.82	0.05594	0.020654	0.717022	1.25228	YES		1.25	20.794	0.034118	0.015463	0.686219	1.46702	YES
84	Histone H4	HIST1H4H; H4C1	4781	H4_HUMAN	P62805	11 kDa					5	3	3	0	4	4	4	3		0.139	0.2682	0.996211	0.692098	0.699865	0.00164867			-0.081	-0.17	0.949752	0.436179	0.854964	0.0223898
87	Plasminogen	PLG	9071	PLMN_HUMAN	P00747	91 kDa					4	4	2	6	6	3	1	3		0.744	11.366	0.578852	0.225638	0.760534	0.237432			0.968	20.603	0.035783	0.016071	0.687672	1.44632	YES
99	Heat shock 70 kDa protein 1B	HSPA1B	5233	HS71B_HUMAN	P0DMV9	70 kDa					2	3	3	3	2	9	3	1		0.225	0.3362	0.997564	0.666384	0.712316	0.00105923			-0.268	-0.6014	0.999905	0.544604	0.810657	4.12599e-05
103	Complement decay-accelerating factor	CD55	2665	DAF_HUMAN	P08174	49 kDa					0	1	3	4	4	1	1	1		0.049	0.0441	0.996654	0.757355	0.645847	0.00145559			1.61	23.845	0.016745	0.008371	0.666932	1.77611	YES
106	60S ribosomal protein L13	RPL13	10303	RL13_HUMAN	P26373	24 kDa					1	5	2	3	3	6	2	1		0.825	10.803	0.64072	0.253884	0.76214	0.193332			0.157	0.2987	0.757877	0.295232	0.857076	0.120401
107	40S ribosomal protein S3	RPS3	10420	RS3_HUMAN	P23396	27 kDa					0	4	3	3	2	2	3	0		0.28	0.4065	0.998122	0.636494	0.72358	0.000816372			0.557	10.738	0.297474	0.105691	0.787293	0.526551
118	Triosephosphate isomerase	TPI1	12009	TPIS_HUMAN	P60174	31 kDa					3	2	3	4	4	0	1	1		1.05	12.157	0.493329	0.189419	0.757449	0.306863			1.69	23.207	0.019239	0.009523	0.670317	1.71582	YES
131	Cysteine-rich secretory protein LCCL domain-containing 1	CRISPLD1	18206	CRLD1_HUMAN	Q9H336	57 kDa					6	6	0	0	0	0	0	0		2.01	26.668	0.002356	0.001895	0.698511	2.62782	YES		0.25	0.2933	0.760748	0.296859	0.857289	0.118759
132	Sulfhydryl oxidase 1	QSOX1	9756	QSOX1_HUMAN	O00391	83 kDa					2	2	1	1	2	4	1	2		0.377	0.45	0.997468	0.616302	0.729787	0.00110103			-0.332	-0.4827	0.999557	0.518295	0.826863	0.000192435
133	GTP-binding nuclear protein Ran (Fragment)	RAN	9846	RAN_HUMAN	P62826	23 kDa					1	1	0	1	1	6	1	1		-0.035	-0.0338	1	0.774434	0.621462	0			-0.831	-11.85	0.983143	0.631738	0.682738	0.00738331
144	Profilin-1	PFN1	8881	PROF1_HUMAN	P07737	15 kDa					2	1	4	1	0	2	1	1		0.487	0.5186	0.993284	0.581882	0.73845	0.00292656			0.664	10.263	0.320337	0.114031	0.792866	0.494393
150	60S ribosomal protein L36a-like	RPL36AL	10346	RL36L_HUMAN	Q969Q0	12 kDa					0	0	2	0	0	4	0	0		-0.004	-0.0035	1	0.768093	0.631332	0			-0.216	-0.306	0.980807	0.473878	0.845464	0.00841644
Category	Term	Genes	Count	%	P-Value	Benjamini
GOTERM_CC_DIRECT	extracellular exosome		26	78.8	5.1e-15	5.3e-13
GOTERM_CC_DIRECT	blood microparticle		9	27.3	1.7e-10	8.9e-09
GOTERM_CC_DIRECT	extracellular region		17	51.5	2e-09	6.7e-08
GOTERM_CC_DIRECT	extracellular space		15	45.5	1.8e-08	4.6e-07
GOTERM_CC_DIRECT	extracellular matrix		8	24.2	6.6e-07	1.4e-05
GOTERM_CC_DIRECT	platelet alpha granule lumen		5	15.2	2.5e-06	4.3e-05
GOTERM_CC_DIRECT	membrane		13	39.4	0.0002	0.003
GOTERM_CC_DIRECT	cytosolic small ribosomal subunit		3	9.1	0.0032	0.04
GOTERM_CC_DIRECT	cell surface		5	15.2	0.014	0.15
GOTERM_CC_DIRECT	cell-cell adherens junction		4	12.1	0.019	0.18
GOTERM_CC_DIRECT	cytosol		12	36.4	0.022	0.18
GOTERM_CC_DIRECT	inclusion body		2	6.1	0.031	0.24
GOTERM_CC_DIRECT	ribosome		3	9.1	0.034	0.24
GOTERM_CC_DIRECT	small ribosomal subunit		2	6.1	0.046	0.29
GOTERM_CC_DIRECT	nucleus		15	45.5	0.064	0.37
